# Supplementary material for: Ethanaminium 3,4,5,6-tetra­bromo-2-(meth­oxy­carbon­yl)benzoate methanol monosolvate
Source: Acta Crystallogr Sect E Struct Rep Online. 2010 Dec 18;67(Pt 1):o200. doi: 10.1107/S1600536810052591 (PMC3050225; doi:10.1107/S1600536810052591)
Supplement: Supplementary file 2 [file e-67-0o200-Isup2.hkl]

# 
# h,k,l, Fc-squared, Fo-squared, sigma(Fo-squared) and status flag 
# 
data_I
_shelx_title ' 101205f in P2(1)/c' 
_shelx_refln_list_code          4 
_shelx_F_calc_maximum      324.39 
_exptl_crystal_F_000      1096.00 
_reflns_d_resolution_high  0.8403 
 
loop_ 
 _symmetry_equiv_pos_as_xyz 
 'x, y, z' 
 '-x, y+1/2, -z+1/2' 
 '-x, -y, -z' 
 'x, -y-1/2, z-1/2' 
 
_cell_length_a     9.4651 
_cell_length_b    25.6544 
_cell_length_c     8.3365 
_cell_angle_alpha  90.000 
_cell_angle_beta  112.787 
_cell_angle_gamma  90.000 
 
_shelx_F_squared_multiplier     1.000 
 
loop_ 
 _refln_index_h 
 _refln_index_k 
 _refln_index_l 
 _refln_F_squared_calc 
 _refln_F_squared_meas 
 _refln_F_squared_sigma 
 _refln_observed_status 
   1   0   0    14078.76    11437.34    251.13 o 
   2   0   0      218.49      471.26     88.57 o 
   3   0   0    44338.77    44050.59   1225.73 o 
   4   0   0     6616.98     7739.40    367.21 o 
   5   0   0     3993.40     4215.43    197.26 o 
   6   0   0      642.07      565.15    162.10 o 
   7   0   0     3120.28     3421.10    546.68 o 
   8   0   0      162.89      194.74    368.58 o 
   9   0   0      977.73     1596.46    608.16 o 
  10   0   0      351.91      957.21    661.25 o 
   1   1   0      130.32      153.77     67.12 o 
   2   1   0     6103.32     6401.19    299.59 o 
   3   1   0    15006.04    15562.51    481.42 o 
   4   1   0     7410.98     7889.41    196.53 o 
   5   1   0      666.88      718.39     74.50 o 
   6   1   0      642.34      843.73    101.15 o 
   7   1   0      183.59      298.36    145.31 o 
   8   1   0      134.50      371.12    307.06 o 
   9   1   0       18.47       13.24    323.25 o 
  10   1   0       17.38      -64.16    339.58 o 
   1   2   0        3.35      315.93     38.07 o 
   2   2   0      341.60      342.49     37.01 o 
   3   2   0    25207.77    24941.73    486.14 o 
   4   2   0     4376.32     4595.91    118.33 o 
   5   2   0     5634.30     6363.66    278.95 o 
   6   2   0       49.44      137.53    103.19 o 
   7   2   0     2970.92     3112.86    187.50 o 
   8   2   0      112.95      190.10    169.29 o 
   9   2   0      310.08      613.50    341.80 o 
  10   2   0      432.07      844.85    425.70 o 
   1   3   0    10284.62    10825.00    209.10 o 
   2   3   0     5670.88     5537.27    181.98 o 
   3   3   0    18801.42    18029.75    223.98 o 
   4   3   0    18923.63    19180.96    322.50 o 
   5   3   0     2014.74     2114.82    111.59 o 
   6   3   0     2719.63     3089.14    151.51 o 
   7   3   0     1620.28     1866.06    169.91 o 
   8   3   0     1320.13     1999.31    353.53 o 
   9   3   0       53.83      300.04    306.35 o 
  10   3   0       33.40      445.73    401.76 o 
   0   4   0     1353.05     1644.07    126.39 o 
   1   4   0       64.10      116.30     32.43 o 
   2   4   0    25213.22    23997.16    415.75 o 
   3   4   0      708.11      627.16     81.11 o 
   4   4   0     2191.06     2143.54     94.84 o 
   5   4   0    11240.42    11991.35    384.04 o 
   6   4   0     1135.39     1158.91    122.57 o 
   7   4   0     2027.17     2089.21    175.98 o 
   8   4   0      277.54      302.48    345.55 o 
   9   4   0      296.25      245.83    353.06 o 
  10   4   0      318.67      392.46    401.74 o 
   1   5   0    15088.12    16013.86    332.72 o 
   2   5   0     3423.30     3432.67    111.31 o 
   3   5   0    30485.53    28233.17    526.96 o 
   4   5   0     4716.66     4928.11    127.34 o 
   5   5   0      309.35      316.21     92.09 o 
   6   5   0     2665.42     2922.65    205.40 o 
   7   5   0      407.80      495.19    134.78 o 
   8   5   0      459.48      524.00    217.23 o 
   9   5   0       61.97       86.27    409.59 o 
  10   5   0      221.95      247.11    394.86 o 
   0   6   0      729.23     1165.26    122.26 o 
   1   6   0     4229.30     4387.38     72.85 o 
   2   6   0    47618.81    44327.18    760.78 o 
   3   6   0     1651.88     1474.44     78.62 o 
   4   6   0      227.10      148.37     75.60 o 
   5   6   0    16274.32    16353.01    363.27 o 
   6   6   0       27.68      109.74    111.03 o 
   7   6   0      965.43      867.19    159.73 o 
   8   6   0      362.99      493.39    181.94 o 
   9   6   0      250.09      555.08    374.51 o 
  10   6   0      246.81      201.28    335.46 o 
   1   7   0    21370.45    20498.34    542.40 o 
   2   7   0    19800.16    19726.54    202.94 o 
   3   7   0    12596.50    12443.13    183.54 o 
   4   7   0        9.93       21.36     76.86 o 
   5   7   0       31.68       32.65     86.30 o 
   6   7   0     1290.88     1400.21    129.38 o 
   7   7   0     3766.34     3607.31    315.91 o 
   8   7   0      616.33      457.87    217.63 o 
   9   7   0      234.41      502.02    322.65 o 
  10   7   0     1505.75     1918.91    392.49 o 
   0   8   0    16376.15    16621.79    321.38 o 
   1   8   0    16211.96    15436.43    333.20 o 
   2   8   0     7058.91     6968.92    145.26 o 
   3   8   0     2670.99     2951.22    112.82 o 
   4   8   0     3771.08     3596.94    127.82 o 
   5   8   0      579.90      606.93    114.30 o 
   6   8   0     1046.61     1250.51    127.86 o 
   7   8   0        4.46     -108.44    154.91 o 
   8   8   0        7.93      -30.81    178.75 o 
   9   8   0      126.72      329.58    304.25 o 
  10   8   0       15.51       61.73    327.27 o 
   1   9   0    40243.51    38560.27    527.80 o 
   2   9   0    10252.25    10402.22    234.36 o 
   3   9   0     2630.42     2644.64    107.99 o 
   4   9   0     2090.06     2023.39    121.71 o 
   5   9   0      531.88      564.74    116.95 o 
   6   9   0      334.86      283.20    107.78 o 
   7   9   0      169.51      241.85    138.58 o 
   8   9   0     1471.41     1634.02    268.60 o 
   9   9   0       32.37      228.96    342.04 o 
   0  10   0     1279.16     1388.84    144.61 o 
   1  10   0     5708.85     6295.68    302.84 o 
   2  10   0        2.13       75.35     59.41 o 
   3  10   0     6115.38     6207.00    217.49 o 
   4  10   0     3024.31     2950.19    132.22 o 
   5  10   0     3364.69     3423.29    163.40 o 
   6  10   0     4507.97     4920.23    353.53 o 
   7  10   0     1670.75     2020.81    177.89 o 
   8  10   0      439.99      613.75    197.78 o 
   9  10   0      218.12      404.31    349.49 o 
   1  11   0    16097.09    16642.57    211.66 o 
   2  11   0     5409.91     5068.56    171.01 o 
   3  11   0     1202.82     1379.04     93.71 o 
   4  11   0      255.51      304.78    100.02 o 
   5  11   0     6084.79     6389.90    234.25 o 
   6  11   0      470.53      626.62    127.61 o 
   7  11   0      495.82      695.29    161.13 o 
   8  11   0     1952.44     1660.30    265.71 o 
   9  11   0      161.26      538.50    311.65 o 
   0  12   0      604.18      482.13    123.88 o 
   1  12   0      154.46      275.44     70.27 o 
   2  12   0    12071.96    11941.51    255.37 o 
   3  12   0      318.67      240.08     81.42 o 
   4  12   0       72.37       70.14     83.84 o 
   5  12   0     5456.26     5580.68    204.64 o 
   6  12   0     2074.00     1979.46    230.82 o 
   7  12   0      544.21      641.15    155.80 o 
   8  12   0      356.89      713.17    217.15 o 
   9  12   0        4.97       68.89    337.02 o 
   1  13   0     3978.30     4175.09    123.45 o 
   2  13   0       22.77       -0.16     95.28 o 
   3  13   0      126.81       38.49     78.27 o 
   4  13   0     1476.85     1416.42    129.44 o 
   5  13   0     6452.52     6648.22    276.46 o 
   6  13   0     1823.71     1784.99    155.16 o 
   7  13   0     1564.41     1439.11    231.05 o 
   8  13   0     3461.70     3768.57    308.32 o 
   9  13   0      494.84      644.40    333.17 o 
   0  14   0     2665.13     2712.90    107.47 o 
   1  14   0     2150.23     2118.64    109.45 o 
   2  14   0    10640.44    10926.18    270.53 o 
   3  14   0      637.64      554.10     89.34 o 
   4  14   0     3935.16     4159.13    175.14 o 
   5  14   0     8126.70     8087.85    284.17 o 
   6  14   0      345.40      379.78    131.37 o 
   7  14   0      103.07      188.55    195.10 o 
   8  14   0       92.98      122.76    236.35 o 
   9  14   0      232.54      379.45    385.28 o 
   1  15   0       41.83       93.35     78.67 o 
   2  15   0      891.11      798.14    125.46 o 
   3  15   0      632.22      536.45    105.29 o 
   4  15   0        3.65       86.53     99.94 o 
   5  15   0     1679.60     1726.39    148.64 o 
   6  15   0      631.53      633.12    135.15 o 
   7  15   0       25.23       48.31    162.72 o 
   8  15   0      544.89      570.80    206.08 o 
   9  15   0      564.26      651.73    341.15 o 
   0  16   0     5410.27     5158.33    285.40 o 
   1  16   0       83.57        5.33    108.16 o 
   2  16   0     5206.58     5515.23    196.55 o 
   3  16   0     4610.13     4829.54    265.17 o 
   4  16   0     1784.54     1755.59    173.62 o 
   5  16   0     4471.96     4436.26    431.08 o 
   6  16   0      965.02      993.50    191.71 o 
   7  16   0      310.93      470.90    254.33 o 
   8  16   0      157.00      186.23    310.48 o 
   1  17   0      839.40      832.13    144.65 o 
   2  17   0      107.87      142.02    147.40 o 
   3  17   0     1177.41     1023.54    171.43 o 
   4  17   0     2135.18     2149.94    202.18 o 
   5  17   0     1016.80     1039.81    188.68 o 
   6  17   0       80.22       49.68    180.43 o 
   7  17   0      994.10     1135.99    387.70 o 
   8  17   0      139.93      179.34    405.44 o 
   0  18   0     7458.52     7982.50    375.44 o 
   1  18   0      118.52      227.04    119.44 o 
   2  18   0     8364.92     8609.42    653.13 o 
   3  18   0     3101.97     3122.33    336.77 o 
   4  18   0       44.05     -127.66    172.51 o 
   5  18   0     1865.16     1917.44    221.82 o 
   6  18   0      458.78      478.96    239.30 o 
   7  18   0      300.63      473.43    343.80 o 
   8  18   0      156.99      221.97    318.80 o 
   1  19   0     1633.37     1733.44    182.63 o 
   2  19   0        2.94     -102.55    151.37 o 
   3  19   0     1374.25     1379.20    194.50 o 
   4  19   0     1409.58     1314.94    215.15 o 
   5  19   0     3662.24     3569.22    268.47 o 
   6  19   0      233.11      156.67    245.87 o 
   7  19   0     1462.21     1911.57    358.63 o 
   8  19   0      178.50        5.23    321.27 o 
   0  20   0     2310.75     2782.46    328.01 o 
   1  20   0      478.43      826.42    161.91 o 
   2  20   0     1929.00     1904.77    214.35 o 
   3  20   0      247.05      280.48    184.26 o 
   4  20   0      423.86      510.45    203.68 o 
   5  20   0     1360.52     1303.97    211.99 o 
   6  20   0      216.66      153.51    235.71 o 
   7  20   0      604.90      506.15    331.22 o 
   1  21   0     1463.63     1412.30    223.59 o 
   2  21   0      242.91      299.81    167.19 o 
   3  21   0       31.38      -71.51    185.78 o 
   4  21   0      527.59      595.88    212.62 o 
   5  21   0      524.28      609.42    243.96 o 
   6  21   0        4.35       77.03    220.52 o 
   7  21   0      757.09      772.59    347.82 o 
   0  22   0     3838.17     3630.45    349.85 o 
   1  22   0      213.76      218.93    181.68 o 
   2  22   0       93.96      106.74    211.03 o 
   3  22   0      413.66      256.77    190.76 o 
   4  22   0     1157.70     1179.03    267.76 o 
   5  22   0      680.25      523.65    233.35 o 
   6  22   0      273.61      200.15    275.07 o 
   7  22   0      207.55      106.48    312.31 o 
   1  23   0      706.99      775.74    199.27 o 
   2  23   0     1495.35     1445.24    220.34 o 
   3  23   0     1439.17     1289.95    235.94 o 
   4  23   0      251.40      123.75    261.65 o 
   5  23   0        0.19       99.23    231.94 o 
   6  23   0       27.19      -39.15    229.93 o 
   0  24   0     3076.68     2994.82    307.50 o 
   1  24   0       82.95      231.04    186.04 o 
   2  24   0      216.32      126.51    253.20 o 
   3  24   0      953.34     1055.00    263.37 o 
   4  24   0      970.08     1319.64    251.29 o 
   5  24   0        4.92      -53.89    233.29 o 
   6  24   0        0.08      -12.67    210.90 o 
   1  25   0      106.19       97.57    231.20 o 
   2  25   0      774.42      766.06    220.74 o 
   3  25   0     1849.97     1897.58    250.70 o 
   4  25   0       17.80      -40.63    259.23 o 
   5  25   0      350.17      613.33    267.78 o 
   0  26   0      397.14      556.72    366.38 o 
   1  26   0      546.21      666.15    233.25 o 
   2  26   0      286.18       36.16    207.33 o 
   3  26   0      390.79      505.34    246.78 o 
   4  26   0      145.37       -0.51    245.74 o 
   5  26   0       15.80      170.56    314.31 o 
   1  27   0      708.04      843.01    245.82 o 
   2  27   0        1.70      -11.65    228.60 o 
   3  27   0     1835.29     1844.37    281.72 o 
   4  27   0      135.40      130.38    226.62 o 
   0  28   0      246.23      110.85    376.83 o 
   1  28   0      109.93      230.07    217.63 o 
   2  28   0       36.72      263.66    246.33 o 
   3  28   0       25.68      310.11    278.41 o 
   4  28   0       37.52      226.71    287.79 o 
   1  29   0      295.32      283.41    302.99 o 
   2  29   0       12.86       59.94    246.50 o 
   3  29   0      505.52      357.25    279.56 o 
   0  30   0     2173.19     2550.92    504.19 o 
   1  30   0      227.02      592.39    323.32 o 
 -10   1   1      161.35      439.53    353.51 o 
  -9   1   1     5166.26     6597.68    488.84 o 
  -8   1   1     1191.57     1072.20    268.30 o 
  -7   1   1       20.53       11.71    108.58 o 
  -6   1   1      237.93      131.55     79.75 o 
  -5   1   1    17452.78    17608.88    210.44 o 
  -4   1   1      154.07      150.09     54.32 o 
  -3   1   1    12212.27    12075.95    226.30 o 
  -2   1   1    23052.16    23436.45    322.13 o 
  -1   1   1     1686.32     1973.97     97.10 o 
   0   1   1       28.29      928.83     67.12 o 
   1   1   1     2732.10     2964.32     68.04 o 
   2   1   1    21149.27    20934.15    183.22 o 
   3   1   1    15637.03    15112.84    368.87 o 
   4   1   1     1084.37      977.92     83.27 o 
   5   1   1     7969.16     7765.95    169.94 o 
   6   1   1       73.73       30.60    107.07 o 
   7   1   1       94.84      147.66    132.39 o 
   8   1   1      405.28      321.22    155.13 o 
   9   1   1     1296.82     2680.35    478.85 o 
 -10   2   1       20.75      153.94    388.14 o 
  -9   2   1     2193.41     2094.87    386.55 o 
  -8   2   1      525.92      521.33    253.24 o 
  -7   2   1      373.16      234.77    108.44 o 
  -6   2   1    22335.68    23533.06    338.70 o 
  -5   2   1      865.03      848.38     81.23 o 
  -4   2   1     2429.44     2547.75     81.82 o 
  -3   2   1    12880.02    13271.03    181.91 o 
  -2   2   1     6524.65     7135.81    166.98 o 
  -1   2   1      723.47     1054.91     52.02 o 
   0   2   1     9902.23    10178.80    384.67 o 
   1   2   1      126.32      275.34     35.30 o 
   2   2   1     2198.01     2343.57     94.74 o 
   3   2   1     4301.50     4216.12    148.07 o 
   4   2   1      575.37      490.12     75.23 o 
   5   2   1       59.13       77.87     86.62 o 
   6   2   1    10579.59    11066.59    411.14 o 
   7   2   1      675.40      791.47    141.78 o 
   8   2   1      176.72      284.24    159.04 o 
   9   2   1     1034.52     1615.99    365.46 o 
 -10   3   1      312.26      387.93    391.55 o 
  -9   3   1     1081.30     1649.85    421.36 o 
  -8   3   1      661.16      745.23    296.91 o 
  -7   3   1     6081.14     5962.59    218.24 o 
  -6   3   1       27.68       -3.39    103.87 o 
  -5   3   1     1912.14     1977.66     99.10 o 
  -4   3   1    10508.23    11100.57    149.58 o 
  -3   3   1    35910.87    34904.52    281.86 o 
  -2   3   1    11370.80    12069.28    201.77 o 
  -1   3   1       81.36      636.63     30.37 o 
   0   3   1      562.59      667.93     47.37 o 
   1   3   1      457.81      539.93     40.21 o 
   2   3   1     4253.37     4350.78     93.48 o 
   3   3   1     1600.31     1756.63    108.36 o 
   4   3   1     6865.10     6320.89    192.07 o 
   5   3   1     3732.82     3868.96    151.54 o 
   6   3   1       54.15       42.23    128.75 o 
   7   3   1     4037.23     4211.21    372.40 o 
   8   3   1       56.89      166.41    163.44 o 
   9   3   1      592.66     1380.43    413.91 o 
 -10   4   1       92.68      526.00    391.62 o 
  -9   4   1     3341.10     3854.09    431.73 o 
  -8   4   1      425.14      557.23    259.74 o 
  -7   4   1      864.64      578.27    143.97 o 
  -6   4   1    22325.17    23116.80    299.33 o 
  -5   4   1      532.31      566.98     79.05 o 
  -4   4   1     2978.22     3151.13     93.93 o 
  -3   4   1     5378.71     5594.17     99.88 o 
  -2   4   1     1702.25     1655.17     92.27 o 
  -1   4   1     1454.49     1720.13     69.44 o 
   0   4   1       49.59       94.02     33.05 o 
   1   4   1     5331.86     5224.77    102.63 o 
   2   4   1     4266.24     4336.50    177.59 o 
   3   4   1     3733.29     3669.68    109.75 o 
   4   4   1      119.42      206.96     81.55 o 
   5   4   1       18.94       26.45     82.38 o 
   6   4   1     8374.73     9149.86    250.57 o 
   7   4   1      953.40      726.95    170.86 o 
   8   4   1       18.69      -73.72    181.63 o 
   9   4   1      991.73     1674.15    417.42 o 
 -10   5   1     2198.86     2879.81    508.85 o 
  -9   5   1       13.87      215.42    383.74 o 
  -8   5   1      222.17      411.95    340.86 o 
  -7   5   1    13572.21    14250.77    574.72 o 
  -6   5   1      106.67      209.64    104.40 o 
  -5   5   1     2717.66     2757.13    110.84 o 
  -4   5   1    15732.76    15566.81    194.87 o 
  -3   5   1     1540.55     1542.28     81.34 o 
  -2   5   1     2761.73     2755.33     75.84 o 
  -1   5   1     2365.19     2337.53     89.81 o 
   0   5   1      771.78      760.01     53.35 o 
   1   5   1     5856.04     5764.44     83.73 o 
   2   5   1      844.48      878.83     63.40 o 
   3   5   1       25.50      -60.33     58.46 o 
   4   5   1    17436.24    17160.85    284.00 o 
   5   5   1     2521.78     2742.64    135.30 o 
   6   5   1      239.62      276.98    122.01 o 
   7   5   1     6044.22     6467.32    430.21 o 
   8   5   1      245.25      354.32    194.71 o 
   9   5   1        3.26      221.22    374.37 o 
 -10   6   1       97.75      609.56    390.69 o 
  -9   6   1      430.92      618.90    406.01 o 
  -8   6   1      309.02      155.73    337.63 o 
  -7   6   1      194.55      366.23    144.61 o 
  -6   6   1     9348.45     9707.54    202.62 o 
  -5   6   1      728.29      643.31     93.08 o 
  -4   6   1     7047.11     7130.46    140.42 o 
  -3   6   1       44.91       64.52     47.65 o 
  -2   6   1    21283.07    20992.98    391.55 o 
  -1   6   1    47948.29    46742.48   1501.28 o 
   0   6   1    13211.02    13213.09    261.68 o 
   1   6   1    36946.76    36008.63    585.58 o 
   2   6   1     8858.47     8596.61    243.77 o 
   3   6   1      304.01      284.15     69.97 o 
   4   6   1     5751.63     5709.10    148.98 o 
   5   6   1       45.08       32.90    106.05 o 
   6   6   1     3987.64     3954.99    239.92 o 
   7   6   1      172.17      166.47    148.60 o 
   8   6   1       19.23       34.78    170.02 o 
   9   6   1      102.81      338.53    445.42 o 
 -10   7   1     1879.60     1887.59    421.62 o 
  -9   7   1       53.73      122.24    323.39 o 
  -8   7   1       34.31      161.41    287.39 o 
  -7   7   1     8731.76     9624.10    383.81 o 
  -6   7   1      111.17      137.40     97.48 o 
  -5   7   1     5227.38     5483.53    183.09 o 
  -4   7   1     3167.97     2975.27    113.54 o 
  -3   7   1    11954.83    12441.30    252.84 o 
  -2   7   1      225.63      379.57     57.42 o 
  -1   7   1     4378.76     5079.56    183.02 o 
   0   7   1      207.20      173.62     55.72 o 
   1   7   1     8625.96     8700.36    154.38 o 
   2   7   1      739.50      780.45     54.88 o 
   3   7   1     8210.36     8101.81    195.44 o 
   4   7   1        8.76       28.17     77.20 o 
   5   7   1     2032.02     2100.98    131.34 o 
   6   7   1        4.67       -5.48    133.20 o 
   7   7   1     3499.94     3804.85    222.90 o 
   8   7   1       46.77       91.14    134.67 o 
   9   7   1       37.66      610.03    436.79 o 
 -10   8   1        2.51      395.75    326.26 o 
  -9   8   1        9.05      116.10    277.55 o 
  -8   8   1     2679.21     3125.89    344.88 o 
  -7   8   1     2548.73     2387.18    191.20 o 
  -6   8   1     1753.51     1880.53    130.57 o 
  -5   8   1      788.23      759.10     97.65 o 
  -4   8   1    18306.21    17940.75    274.53 o 
  -3   8   1     1908.87     2036.13     90.97 o 
  -2   8   1    13945.82    13986.84    508.24 o 
  -1   8   1    41002.28    40920.02    897.44 o 
   0   8   1     2898.77     2979.73    115.79 o 
   1   8   1    43853.25    42196.41    951.21 o 
   2   8   1     6704.90     6658.71    113.77 o 
   3   8   1      782.07      829.35     86.51 o 
   4   8   1    14556.35    14469.60    236.88 o 
   5   8   1     1280.50     1139.18    117.92 o 
   6   8   1      575.85      427.46    119.19 o 
   7   8   1     1033.37      859.93    164.62 o 
   8   8   1      521.93      758.46    248.55 o 
   9   8   1        1.41      228.68    426.46 o 
 -10   9   1        6.09      449.65    346.82 o 
  -9   9   1       15.39      276.07    313.69 o 
  -8   9   1      293.89      569.40    303.30 o 
  -7   9   1        0.75     -104.02    143.38 o 
  -6   9   1      925.60     1011.24    126.22 o 
  -5   9   1      227.92      187.96     96.68 o 
  -4   9   1     1271.02     1205.88     95.71 o 
  -3   9   1     3384.61     3198.90    108.34 o 
  -2   9   1       45.00       25.71     56.79 o 
  -1   9   1    11985.20    12002.02    396.86 o 
   0   9   1      216.71      197.30     68.19 o 
   1   9   1     5957.55     6229.99    170.03 o 
   2   9   1     1364.76     1288.55     73.64 o 
   3   9   1     4831.57     4887.24    150.60 o 
   4   9   1     1084.64     1124.79    113.10 o 
   5   9   1      456.34      311.78    105.17 o 
   6   9   1       96.47       98.99    114.28 o 
   7   9   1       57.42       85.92    159.09 o 
   8   9   1      122.45      258.72    241.30 o 
   9   9   1        3.65      276.63    424.13 o 
 -10  10   1       46.16      382.78    378.35 o 
  -9  10   1      552.05      648.81    325.25 o 
  -8  10   1     1613.69     1869.64    368.04 o 
  -7  10   1      982.16     1077.45    172.80 o 
  -6  10   1     1071.10      887.78    128.49 o 
  -5  10   1      674.45      767.19    104.89 o 
  -4  10   1    28019.89    26317.18    480.63 o 
  -3  10   1     4434.83     4452.55    166.95 o 
  -2  10   1        4.16      -54.12     59.47 o 
  -1  10   1    33655.66    33757.29    986.73 o 
   0  10   1     1336.16     1275.78    101.16 o 
   1  10   1    23785.50    23947.09    690.26 o 
   2  10   1       23.84       48.66     55.17 o 
   3  10   1     2342.79     2421.07    118.26 o 
   4  10   1    11028.93    10983.91    217.58 o 
   5  10   1       55.50       22.64    104.03 o 
   6  10   1      491.03      495.57    140.73 o 
   7  10   1      456.80      579.48    168.55 o 
   8  10   1      420.83      721.58    209.04 o 
   9  10   1       91.31      -22.34    337.23 o 
 -10  11   1      131.24      105.78    369.51 o 
  -9  11   1       35.94      -19.65    269.22 o 
  -8  11   1     1325.24     2093.90    257.17 o 
  -7  11   1     2396.63     2598.83    205.53 o 
  -6  11   1      130.29       72.86    121.68 o 
  -5  11   1     2841.19     2844.24    136.11 o 
  -4  11   1    12705.00    12482.76    238.26 o 
  -3  11   1     7024.56     7123.48    161.42 o 
  -2  11   1      877.21     1064.45     77.03 o 
  -1  11   1     1964.95     2175.22    101.41 o 
   0  11   1       81.58      176.49     75.84 o 
   1  11   1     1013.37     1005.70     73.19 o 
   2  11   1       22.50       35.54     69.00 o 
   3  11   1     1464.22     1441.21    102.13 o 
   4  11   1     2615.75     2516.66    145.59 o 
   5  11   1     2062.63     2046.08    149.62 o 
   6  11   1      200.45       27.58    131.83 o 
   7  11   1      753.00      842.66    164.01 o 
   8  11   1      884.13     1073.67    415.49 o 
   9  11   1       46.12      310.22    416.44 o 
  -9  12   1     1247.08     1575.87    410.68 o 
  -8  12   1       84.65      132.24    267.32 o 
  -7  12   1      529.54      569.24    161.93 o 
  -6  12   1     2416.96     2304.42    153.49 o 
  -5  12   1      296.30      262.61    115.47 o 
  -4  12   1    19945.13    19540.96    528.97 o 
  -3  12   1    12546.60    12453.75    326.31 o 
  -2  12   1     6243.20     6814.30    131.96 o 
  -1  12   1     3511.71     3424.27    130.74 o 
   0  12   1    29214.51    29101.96    355.17 o 
   1  12   1     1647.72     1695.16     97.09 o 
   2  12   1     4855.85     4757.75    133.66 o 
   3  12   1    10093.29    10204.83    218.69 o 
   4  12   1    10618.31    10471.44    229.54 o 
   5  12   1      959.08     1027.44    125.00 o 
   6  12   1      995.79     1205.86    158.03 o 
   7  12   1       62.02       51.35    168.24 o 
   8  12   1        8.76      119.16    243.56 o 
   9  12   1      394.48      458.78    363.87 o 
  -9  13   1       88.47      560.64    379.54 o 
  -8  13   1      755.85     1075.22    297.76 o 
  -7  13   1     1171.90     1427.22    174.91 o 
  -6  13   1     1151.14     1023.94    148.37 o 
  -5  13   1     1840.83     1771.22    134.85 o 
  -4  13   1      120.36      121.99     97.42 o 
  -3  13   1      332.26      402.31     95.84 o 
  -2  13   1      321.30      332.00     63.62 o 
  -1  13   1     3847.86     3709.13    138.23 o 
   0  13   1        0.40       35.88     95.51 o 
   1  13   1     2506.73     2462.80    100.02 o 
   2  13   1     2812.62     2871.69    119.37 o 
   3  13   1      770.55      768.47    100.44 o 
   4  13   1     2107.83     2284.36    149.32 o 
   5  13   1     1440.42     1498.55    143.77 o 
   6  13   1     1225.30     1169.54    156.92 o 
   7  13   1      400.82      465.45    181.68 o 
   8  13   1      294.10      210.16    248.88 o 
  -9  14   1     1435.85     1830.34    359.31 o 
  -8  14   1      225.90      248.75    249.17 o 
  -7  14   1     1172.89     1288.80    203.93 o 
  -6  14   1     1482.06     1410.70    161.62 o 
  -5  14   1     1329.76     1167.24    137.87 o 
  -4  14   1     5764.60     5563.62    176.54 o 
  -3  14   1     4644.94     4882.13    192.11 o 
  -2  14   1      145.37       53.57     98.26 o 
  -1  14   1     1966.10     1939.71    112.48 o 
   0  14   1    19258.42    19860.63    390.35 o 
   1  14   1       61.23       60.67     70.19 o 
   2  14   1       28.92       23.03     78.56 o 
   3  14   1     4304.21     4189.04    266.16 o 
   4  14   1     2105.87     2117.97    135.62 o 
   5  14   1      120.09       49.62    121.94 o 
   6  14   1      819.71      872.50    153.70 o 
   7  14   1      357.76      268.89    184.26 o 
   8  14   1      179.68       80.93    236.14 o 
  -9  15   1      452.00      620.81    604.04 o 
  -8  15   1      112.44      175.04    212.46 o 
  -7  15   1      586.78      630.79    192.41 o 
  -6  15   1      494.54      348.70    142.39 o 
  -5  15   1      110.02       79.83    111.03 o 
  -4  15   1      212.08      215.24    143.54 o 
  -3  15   1      228.97      243.36    117.57 o 
  -2  15   1    11696.87    11867.74    255.14 o 
  -1  15   1    20466.30    20159.15    282.14 o 
   0  15   1       19.74       91.51     73.41 o 
   1  15   1    13451.18    12963.06    593.47 o 
   2  15   1    10533.85    11144.08    511.93 o 
   3  15   1      157.86       -0.08    111.18 o 
   4  15   1      844.38      674.38    114.27 o 
   5  15   1      253.01      365.48    144.21 o 
   6  15   1      688.37      788.92    162.47 o 
   7  15   1      352.30      348.72    170.59 o 
   8  15   1        8.30      -62.70    228.89 o 
  -9  16   1      350.72      490.43    569.93 o 
  -8  16   1       49.73     -171.44    228.71 o 
  -7  16   1      641.05      492.17    233.21 o 
  -6  16   1      517.10      444.39    161.67 o 
  -5  16   1       72.37      114.28    149.52 o 
  -4  16   1      560.46      466.21    142.55 o 
  -3  16   1      524.55      674.57    139.66 o 
  -2  16   1     4348.24     4757.28    179.50 o 
  -1  16   1     1176.16     1429.68    108.50 o 
   0  16   1       43.91      155.94     88.58 o 
   1  16   1     1790.30     2202.90    161.56 o 
   2  16   1     4348.21     4211.48    183.42 o 
   3  16   1        1.36      -29.84    140.90 o 
   4  16   1      330.46      159.74    120.24 o 
   5  16   1      115.23      -30.06    139.63 o 
   6  16   1      208.52      402.32    160.73 o 
   7  16   1      243.86       84.25    180.58 o 
   8  16   1       17.13     -141.69    300.61 o 
  -9  17   1      975.53     1039.18    603.49 o 
  -8  17   1       53.18       73.18    218.94 o 
  -7  17   1      694.70      804.94    269.29 o 
  -6  17   1      317.67      366.95    183.56 o 
  -5  17   1       18.34      -28.09    145.15 o 
  -4  17   1       58.57       23.67    143.04 o 
  -3  17   1      196.70      166.64    122.65 o 
  -2  17   1     8749.69     8639.27    350.72 o 
  -1  17   1    12994.86    12881.30    571.99 o 
   0  17   1      247.19      159.43    144.87 o 
   1  17   1     9077.11     8951.74    250.49 o 
   2  17   1    10714.86    10083.18    542.13 o 
   3  17   1       42.75      -35.80    180.78 o 
   4  17   1       12.26     -136.76    191.59 o 
   5  17   1       64.39      199.20    214.85 o 
   6  17   1       37.15     -107.06    187.22 o 
   7  17   1      309.40       36.06    219.47 o 
   8  17   1       54.15      -41.81    421.67 o 
  -8  18   1       40.52       -9.68    243.22 o 
  -7  18   1      330.97      593.53    297.31 o 
  -6  18   1       23.58       95.36    179.22 o 
  -5  18   1     1703.53     1661.83    239.20 o 
  -4  18   1      291.98      329.20    165.89 o 
  -3  18   1     2127.05     2203.07    196.19 o 
  -2  18   1    13403.04    13845.63    364.77 o 
  -1  18   1      325.88      437.69    158.28 o 
   0  18   1     2327.81     2124.80    194.62 o 
   1  18   1        6.10        0.80    133.66 o 
   2  18   1     8530.10     8531.77    255.01 o 
   3  18   1     1818.29     1587.57    217.36 o 
   4  18   1       70.97      152.28    162.24 o 
   5  18   1      846.72     1027.43    216.12 o 
   6  18   1      209.48      280.55    229.37 o 
   7  18   1      194.16      115.33    258.83 o 
  -8  19   1       93.79      221.76    290.30 o 
  -7  19   1     1594.04     1573.44    376.06 o 
  -6  19   1      165.82      149.91    255.82 o 
  -5  19   1      129.17       98.68    178.64 o 
  -4  19   1      236.72       12.32    183.39 o 
  -3  19   1       71.14      163.40    207.72 o 
  -2  19   1      683.58      785.83    165.99 o 
  -1  19   1      436.20      293.99    190.79 o 
   0  19   1        0.74      126.66    178.81 o 
   1  19   1      536.46      494.41    143.89 o 
   2  19   1     1121.34     1104.04    158.97 o 
   3  19   1       94.47      133.02    159.91 o 
   4  19   1      787.53      730.85    180.44 o 
   5  19   1       53.57       -4.44    218.05 o 
   6  19   1       50.78      248.34    262.51 o 
   7  19   1      650.74      375.96    196.77 o 
  -8  20   1      357.28      478.93    308.62 o 
  -7  20   1      107.99      199.01    316.64 o 
  -6  20   1      384.59     1074.82    328.29 o 
  -5  20   1     1502.41     1600.66    229.81 o 
  -4  20   1     2832.13     2799.49    250.13 o 
  -3  20   1      351.04      482.19    164.94 o 
  -2  20   1     7480.81     7469.69    331.91 o 
  -1  20   1      567.18      512.11    177.44 o 
   0  20   1     1630.24     1664.21    202.70 o 
   1  20   1      542.17      477.74    147.26 o 
   2  20   1     4661.78     4712.69    334.13 o 
   3  20   1      750.97      895.84    181.31 o 
   4  20   1     1388.73     1190.87    233.51 o 
   5  20   1     1166.19     1130.28    248.31 o 
   6  20   1      336.55      485.11    277.87 o 
   7  20   1       46.94      199.81    313.35 o 
  -7  21   1     1250.59     1445.99    343.23 o 
  -6  21   1      500.06      298.49    295.35 o 
  -5  21   1      637.33      566.10    254.32 o 
  -4  21   1     1946.40     1954.69    232.42 o 
  -3  21   1     1429.15     1330.57    217.93 o 
  -2  21   1       21.92      123.89    163.85 o 
  -1  21   1     1271.05     1195.50    219.80 o 
   0  21   1      347.05      436.49    192.69 o 
   1  21   1     1943.23     2101.54    194.30 o 
   2  21   1      141.86      313.11    226.30 o 
   3  21   1      107.35      -91.75    162.82 o 
   4  21   1      770.45      788.34    219.71 o 
   5  21   1      778.44      606.24    207.59 o 
   6  21   1      197.23      189.04    221.88 o 
   7  21   1      941.77      953.37    472.83 o 
  -7  22   1        3.45       11.77    337.74 o 
  -6  22   1      207.67      217.72    325.96 o 
  -5  22   1       50.62       54.26    206.15 o 
  -4  22   1     1724.99     1690.75    261.41 o 
  -3  22   1      161.16      207.86    239.35 o 
  -2  22   1       33.39      104.07    176.80 o 
  -1  22   1     1710.12     1608.07    245.19 o 
   0  22   1      199.31      454.61    188.39 o 
   1  22   1      689.77      701.52    197.39 o 
   2  22   1      113.46     -111.34    231.59 o 
   3  22   1       31.32     -127.60    186.11 o 
   4  22   1      778.40      760.92    215.52 o 
   5  22   1       11.36      -24.54    228.10 o 
   6  22   1       71.85      -42.43    284.18 o 
  -7  23   1       94.40      203.80    303.34 o 
  -6  23   1      136.83        7.71    383.61 o 
  -5  23   1     1536.48     1328.01    279.45 o 
  -4  23   1      382.47      398.24    200.61 o 
  -3  23   1      489.43      397.71    192.82 o 
  -2  23   1      240.47      526.88    216.18 o 
  -1  23   1     2006.24     1961.72    247.18 o 
   0  23   1       13.43     -127.79    189.20 o 
   1  23   1     1817.65     2032.04    225.83 o 
   2  23   1      199.60       87.18    191.91 o 
   3  23   1      221.84      213.96    226.29 o 
   4  23   1      884.34      718.62    212.45 o 
   5  23   1      502.17      336.98    254.88 o 
   6  23   1       60.05      171.68    246.30 o 
  -6  24   1      547.73      558.38    318.87 o 
  -5  24   1       41.46      143.67    281.38 o 
  -4  24   1      240.74       84.08    216.85 o 
  -3  24   1       64.50      270.85    221.74 o 
  -2  24   1     1396.89     1224.73    257.94 o 
  -1  24   1     1198.05     1477.32    236.67 o 
   0  24   1     3196.25     3183.38    265.00 o 
   1  24   1     1794.68     1863.31    218.14 o 
   2  24   1      936.24      699.14    204.99 o 
   3  24   1      185.55       59.68    225.13 o 
   4  24   1      532.52      429.17    220.58 o 
   5  24   1        2.92     -147.55    260.41 o 
  -6  25   1       53.38       76.01    311.71 o 
  -5  25   1     1981.90     2525.63    320.95 o 
  -4  25   1       97.59       12.40    273.22 o 
  -3  25   1       65.00      -24.42    212.49 o 
  -2  25   1      121.54       76.38    229.38 o 
  -1  25   1      491.89      568.92    237.43 o 
   0  25   1       17.43      305.94    232.20 o 
   1  25   1      293.94      459.07    252.70 o 
   2  25   1       83.20       16.95    271.11 o 
   3  25   1        0.38      325.74    246.18 o 
   4  25   1       47.87       74.02    263.94 o 
   5  25   1     1149.63     1115.20    330.89 o 
  -5  26   1        4.91      -42.49    259.39 o 
  -4  26   1       20.05        5.88    232.00 o 
  -3  26   1       97.91       99.05    228.48 o 
  -2  26   1     2982.18     3027.58    295.83 o 
  -1  26   1      553.79      685.79    258.74 o 
   0  26   1     1660.23     1620.65    244.67 o 
   1  26   1     1138.38     1031.97    264.11 o 
   2  26   1     2176.82     1908.72    302.59 o 
   3  26   1      106.58      226.49    339.37 o 
   4  26   1       14.32     -224.69    264.72 o 
  -5  27   1      326.58      504.10    269.48 o 
  -4  27   1      523.20      658.87    286.83 o 
  -3  27   1      270.56      566.76    301.30 o 
  -2  27   1       69.83      272.72    258.41 o 
  -1  27   1      118.26      129.11    228.41 o 
   0  27   1        8.04       -2.48    210.69 o 
   1  27   1       19.79       31.61    324.63 o 
   2  27   1      102.28      140.35    344.89 o 
   3  27   1      212.56      180.01    293.25 o 
   4  27   1      398.98      395.94    330.26 o 
  -4  28   1        2.27       53.41    250.13 o 
  -3  28   1       56.89      113.22    226.67 o 
  -2  28   1      984.28      989.34    270.12 o 
  -1  28   1      434.52      547.74    251.57 o 
   0  28   1      224.05      236.15    247.55 o 
   1  28   1      431.38      528.99    259.58 o 
   2  28   1      705.24      696.71    270.73 o 
   3  28   1        0.29       64.49    268.41 o 
  -3  29   1     1342.13     1284.43    272.70 o 
  -2  29   1      125.00      287.18    290.50 o 
  -1  29   1      450.47      653.31    248.58 o 
   0  29   1       18.14      -26.07    285.64 o 
   1  29   1      289.31      197.35    265.45 o 
   2  29   1        6.58      -68.10    607.89 o 
  -2  30   1      137.56      320.20    324.63 o 
  -1  30   1       81.76       86.69    233.34 o 
   0  30   1        2.03        7.72    316.45 o 
   1  30   1       76.20      -79.22    504.88 o 
 -11   0   2      665.03      762.47    558.93 o 
 -10   0   2     1203.61      616.96    456.60 o 
  -9   0   2     2159.16     2048.66    636.77 o 
  -8   0   2      500.79      656.85    386.74 o 
  -7   0   2     8692.29     8466.40    673.90 o 
  -6   0   2       93.49       17.42    133.54 o 
  -5   0   2     4096.05     3651.99    323.75 o 
  -4   0   2    11079.08    11036.57    432.12 o 
  -3   0   2    25677.55    25631.07    561.68 o 
  -2   0   2      883.91     1111.80    122.68 o 
  -1   0   2     4719.37     4989.34    139.73 o 
   1   0   2    11802.69    11905.27    438.59 o 
   2   0   2     4895.09     5276.41    246.32 o 
   3   0   2    25100.87    24895.63    537.75 o 
   4   0   2      479.17      377.00    192.82 o 
   5   0   2     1097.76      857.54    180.65 o 
   6   0   2        4.55      -56.79    144.33 o 
   7   0   2      325.97      549.69    241.54 o 
   8   0   2        1.34      173.89    281.15 o 
   9   0   2      414.94      960.79    660.42 o 
 -11   1   2      243.14      458.10    492.27 o 
 -10   1   2       48.45       22.44    354.04 o 
  -9   1   2      313.61      517.04    308.43 o 
  -8   1   2      174.66       55.29    299.93 o 
  -7   1   2      562.72      942.43    319.66 o 
  -6   1   2      956.09      937.99     90.41 o 
  -5   1   2     1329.33     1465.17     92.19 o 
  -4   1   2    12126.79    12758.43    392.10 o 
  -3   1   2    25057.08    24986.91    570.48 o 
  -2   1   2     2828.78     2919.80     75.18 o 
  -1   1   2     1414.58     1376.09     58.93 o 
   0   1   2      869.91     1221.58    130.79 o 
   1   1   2      368.01      415.09     54.92 o 
   2   1   2      621.84      648.87     72.13 o 
   3   1   2      531.09      598.61     84.68 o 
   4   1   2     3159.69     3115.35    145.76 o 
   5   1   2      494.44      298.99    163.18 o 
   6   1   2       11.98       49.62    140.43 o 
   7   1   2      279.63      283.56    142.00 o 
   8   1   2       37.39       11.95    172.68 o 
   9   1   2       28.67      139.87    327.44 o 
 -11   2   2       47.99       19.99    365.24 o 
 -10   2   2     1256.59     1337.13    390.35 o 
  -9   2   2      837.64     1074.97    328.22 o 
  -8   2   2      821.36      794.82    203.80 o 
  -7   2   2     4844.54     4735.80    258.63 o 
  -6   2   2      216.82      106.31     89.26 o 
  -5   2   2     9998.42    10240.85    368.31 o 
  -4   2   2     7256.25     7733.53    247.44 o 
  -3   2   2    25275.77    26677.68    304.91 o 
  -2   2   2      679.98      747.59     55.13 o 
  -1   2   2      709.33      723.82     57.49 o 
   0   2   2   105227.32    88036.73   3967.90 o 
   1   2   2     4163.05     4108.03    118.70 o 
   2   2   2     6236.49     6192.58    390.31 o 
   3   2   2     8846.77     8603.57    184.52 o 
   4   2   2      625.65      651.35    102.82 o 
   5   2   2     1535.93     1330.17    127.10 o 
   6   2   2       47.89     -168.95    157.61 o 
   7   2   2      592.14      598.35    145.01 o 
   8   2   2        0.53      131.29    161.79 o 
   9   2   2       15.13      146.20    175.74 o 
 -11   3   2      913.49     1243.14    451.43 o 
 -10   3   2       62.20       92.81    326.18 o 
  -9   3   2       51.18       32.38    314.98 o 
  -8   3   2     1723.88     2037.04    243.74 o 
  -7   3   2     2077.62     2046.84    212.11 o 
  -6   3   2     4210.30     4070.03    139.01 o 
  -5   3   2      455.78      455.62     66.63 o 
  -4   3   2    14656.48    15155.96    232.96 o 
  -3   3   2    29542.43    30228.62    311.86 o 
  -2   3   2     1839.73     2015.85     60.98 o 
  -1   3   2     5901.26     6002.55    286.20 o 
   0   3   2     3537.87     3496.60    156.79 o 
   1   3   2     5860.97     5549.01    133.05 o 
   2   3   2     3935.55     3908.97    147.61 o 
   3   3   2     6808.83     6821.88    174.23 o 
   4   3   2     8908.81     8426.97    211.15 o 
   5   3   2     1854.55     1697.62    139.00 o 
   6   3   2      928.88      928.10    197.99 o 
   7   3   2      567.16      724.02    171.62 o 
   8   3   2      300.74      376.03    183.79 o 
   9   3   2       19.00      173.49    243.61 o 
 -10   4   2      914.14      625.53    336.06 o 
  -9   4   2      278.87      199.29    281.57 o 
  -8   4   2     1234.81     1236.86    232.59 o 
  -7   4   2     4330.52     3734.58    239.82 o 
  -6   4   2      132.79      154.14     74.53 o 
  -5   4   2    22719.35    21038.25    503.21 o 
  -4   4   2     5258.74     5266.73    112.79 o 
  -3   4   2     3698.30     4086.98    129.70 o 
  -2   4   2    32869.78    33179.52    508.83 o 
  -1   4   2       74.50       62.17     43.31 o 
   0   4   2     1877.50     1852.75    153.21 o 
   1   4   2     3153.66     3063.99    110.36 o 
   2   4   2    10124.93    10042.64    176.94 o 
   3   4   2        1.87       57.42     75.94 o 
   4   4   2      850.89      819.72    118.44 o 
   5   4   2     4036.16     3651.38    168.85 o 
   6   4   2      412.79      260.11    148.04 o 
   7   4   2      866.34      893.55    185.48 o 
   8   4   2       22.51      197.53    187.24 o 
   9   4   2       91.84      164.85    192.92 o 
 -10   5   2      323.88      402.15    382.64 o 
  -9   5   2      244.14      354.97    283.46 o 
  -8   5   2      884.31      808.04    220.89 o 
  -7   5   2      717.61      694.68    183.22 o 
  -6   5   2     3580.87     3480.82    154.96 o 
  -5   5   2       57.88       59.72     62.45 o 
  -4   5   2     6859.08     6892.85    125.29 o 
  -3   5   2    14545.57    15087.50    377.01 o 
  -2   5   2    10366.00    10100.24    238.01 o 
  -1   5   2    13964.82    13411.93    576.94 o 
   0   5   2       87.11      113.04     47.23 o 
   1   5   2      471.58      495.05     52.95 o 
   2   5   2      117.82      103.12     48.53 o 
   3   5   2    18574.42    17890.26    757.39 o 
   4   5   2     1770.01     1704.23    133.08 o 
   5   5   2      402.25      363.19    137.86 o 
   6   5   2     1189.04     1026.25    182.11 o 
   7   5   2      273.67      148.78    187.06 o 
   8   5   2      316.76      303.97    184.33 o 
   9   5   2        0.43       80.56    224.20 o 
 -10   6   2      444.91      505.80    332.76 o 
  -9   6   2      229.21      128.14    313.45 o 
  -8   6   2     1172.48     1197.36    205.97 o 
  -7   6   2     1567.69     1389.15    212.63 o 
  -6   6   2      181.07      171.86    105.71 o 
  -5   6   2    17842.78    17046.59    245.35 o 
  -4   6   2     2619.69     2516.05     94.94 o 
  -3   6   2     2252.31     2327.91     87.19 o 
  -2   6   2    52748.87    49225.91    736.10 o 
  -1   6   2     2449.70     2409.33    158.95 o 
   0   6   2     2728.93     2708.68     97.46 o 
   1   6   2     4970.15     4863.15    133.02 o 
   2   6   2     7880.15     7962.94    132.90 o 
   3   6   2      178.85      225.02     85.95 o 
   4   6   2        3.71      -34.74     93.92 o 
   5   6   2     4563.81     4579.13    200.64 o 
   6   6   2      478.63      214.08    162.94 o 
   7   6   2      355.43      389.94    176.15 o 
   8   6   2        8.13      -13.51    198.96 o 
   9   6   2       61.37       97.47    229.37 o 
 -10   7   2     2836.88     3183.32    416.86 o 
  -9   7   2      602.47      471.66    388.78 o 
  -8   7   2      999.42     1039.22    250.72 o 
  -7   7   2     4155.14     3973.25    257.85 o 
  -6   7   2       84.45      -56.42    108.77 o 
  -5   7   2      105.00       63.52     97.26 o 
  -4   7   2      174.46      279.16     74.26 o 
  -3   7   2    15418.20    15359.40    329.55 o 
  -2   7   2    24608.07    24873.67    217.05 o 
  -1   7   2     8536.60     8850.29    165.68 o 
   0   7   2     2567.19     2376.67     99.50 o 
   1   7   2     9223.08     9268.69    289.92 o 
   2   7   2     7428.42     7496.88    136.28 o 
   3   7   2     5148.17     5086.14    162.42 o 
   4   7   2       20.37        1.30    103.07 o 
   5   7   2       92.04       73.42    131.18 o 
   6   7   2      713.04      608.95    163.13 o 
   7   7   2      990.59      852.10    199.34 o 
   8   7   2      101.08      -97.88    207.03 o 
   9   7   2      125.27       97.18    237.97 o 
 -10   8   2       88.66      376.06    336.65 o 
  -9   8   2      237.43      249.09    320.13 o 
  -8   8   2        4.46      -21.26    193.16 o 
  -7   8   2      103.37       70.80    179.32 o 
  -6   8   2     3339.44     3550.64    177.62 o 
  -5   8   2      333.19      343.76     81.99 o 
  -4   8   2     6200.12     6368.92    218.30 o 
  -3   8   2     5073.09     5271.80    168.20 o 
  -2   8   2     2855.38     2956.23     87.57 o 
  -1   8   2     2523.57     2492.45     99.61 o 
   0   8   2     1784.99     1573.25     93.94 o 
   1   8   2     2483.06     2560.26    127.48 o 
   2   8   2     7632.61     7558.72    154.77 o 
   3   8   2        0.25       23.29     81.17 o 
   4   8   2     1746.08     1640.07    134.98 o 
   5   8   2      142.22      -96.15    121.49 o 
   6   8   2      218.60      296.45    136.44 o 
   7   8   2       26.82       -0.57    170.71 o 
   8   8   2       10.07     -114.48    169.68 o 
 -10   9   2     2889.18     3479.28    463.91 o 
  -9   9   2      213.60      171.42    269.98 o 
  -8   9   2     2465.02     2431.98    276.26 o 
  -7   9   2      162.24      226.58    137.01 o 
  -6   9   2      323.19      308.49    129.96 o 
  -5   9   2      735.16      880.33     99.73 o 
  -4   9   2     3550.48     3335.45    119.34 o 
  -3   9   2      480.49      602.30     72.35 o 
  -2   9   2     4849.09     4852.66    149.69 o 
  -1   9   2    37066.51    36084.95    812.49 o 
   0   9   2      408.70      489.90     81.44 o 
   1   9   2    20800.37    21089.47    667.07 o 
   2   9   2    13071.76    13019.41    207.63 o 
   3   9   2     3929.61     4209.31    180.45 o 
   4   9   2      724.80      665.52    115.86 o 
   5   9   2       20.74     -132.98    106.70 o 
   6   9   2      251.90      134.32    166.74 o 
   7   9   2       89.12      -19.93    158.40 o 
   8   9   2      213.45      196.33    176.56 o 
 -10  10   2       31.91       36.13    363.43 o 
  -9  10   2      455.45      586.86    332.63 o 
  -8  10   2     1059.51     1028.50    251.52 o 
  -7  10   2      516.05      616.11    161.99 o 
  -6  10   2     7945.08     8266.39    240.30 o 
  -5  10   2     3258.99     3392.35    139.57 o 
  -4  10   2      500.32      522.79     90.52 o 
  -3  10   2     6864.63     6700.32    147.06 o 
  -2  10   2       76.38      149.85     55.78 o 
  -1  10   2     2657.25     2777.81     91.42 o 
   0  10   2       17.15       76.35     93.81 o 
   1  10   2       59.01      123.03     66.35 o 
   2  10   2      655.28      682.24     90.52 o 
   3  10   2     2965.61     3042.83    139.30 o 
   4  10   2     1942.72     1716.60    131.71 o 
   5  10   2      929.22      913.61    146.76 o 
   6  10   2     1638.39     1509.50    184.01 o 
   7  10   2      539.02      591.75    177.31 o 
   8  10   2       67.08       51.82    195.63 o 
 -10  11   2       54.10     -119.64    352.63 o 
  -9  11   2      567.51      720.78    331.50 o 
  -8  11   2     3442.08     3491.30    296.60 o 
  -7  11   2     1313.80     1616.66    199.50 o 
  -6  11   2     1099.17     1200.18    155.51 o 
  -5  11   2     7298.97     7394.36    188.10 o 
  -4  11   2      847.10      797.40    105.42 o 
  -3  11   2        3.65       31.09     75.30 o 
  -2  11   2     4843.41     5149.77    130.51 o 
  -1  11   2     8434.14     8464.67    171.51 o 
   0  11   2      410.94      401.84    106.66 o 
   1  11   2    13701.92    13992.67    552.76 o 
   2  11   2      682.59      588.13     91.52 o 
   3  11   2     1854.38     1813.21    131.48 o 
   4  11   2      445.05      353.56    125.64 o 
   5  11   2     1808.66     1584.79    174.53 o 
   6  11   2      157.57       37.79    164.87 o 
   7  11   2       90.60      163.81    178.64 o 
   8  11   2      963.47      835.19    230.60 o 
 -10  12   2      320.23      586.90    372.48 o 
  -9  12   2       13.04      151.26    272.67 o 
  -8  12   2      548.97      772.09    270.93 o 
  -7  12   2      757.65      797.26    152.09 o 
  -6  12   2     1608.44     1629.71    155.04 o 
  -5  12   2    10431.05    10349.62    221.22 o 
  -4  12   2       35.14       82.98     88.30 o 
  -3  12   2      610.21      661.80     89.20 o 
  -2  12   2    10262.62     9866.97    248.65 o 
  -1  12   2      354.07      320.42     81.92 o 
   0  12   2      202.85      191.31     94.98 o 
   1  12   2     1675.44     1731.67    101.00 o 
   2  12   2     3982.82     3943.39    236.98 o 
   3  12   2     1163.20     1138.03    142.55 o 
   4  12   2       95.94      175.47    119.88 o 
   5  12   2     1463.68     1557.57    162.45 o 
   6  12   2      810.92      840.98    169.95 o 
   7  12   2      272.58      320.51    172.75 o 
   8  12   2       59.94       21.66    216.51 o 
 -10  13   2      124.52      141.99    393.52 o 
  -9  13   2     1159.99     1450.82    322.68 o 
  -8  13   2     4067.25     4418.27    353.33 o 
  -7  13   2     4178.29     4080.89    218.13 o 
  -6  13   2     1368.66     1120.51    152.50 o 
  -5  13   2     6902.16     6470.90    203.76 o 
  -4  13   2     3274.30     3215.82    143.63 o 
  -3  13   2       18.32        0.98     81.40 o 
  -2  13   2      219.49      318.40     70.01 o 
  -1  13   2      884.66      818.64     93.32 o 
   0  13   2      781.06      626.16    127.94 o 
   1  13   2     2774.32     2634.25    154.20 o 
   2  13   2       53.54      108.00     89.59 o 
   3  13   2       14.34      -43.05    131.02 o 
   4  13   2      109.69      153.33    120.30 o 
   5  13   2     4117.36     4372.74    210.70 o 
   6  13   2      846.54      891.23    176.75 o 
   7  13   2      277.96      315.79    197.98 o 
   8  13   2     1020.46      728.20    230.16 o 
  -9  14   2      636.05      933.43    330.52 o 
  -8  14   2       90.83       75.11    211.93 o 
  -7  14   2      704.64      888.12    182.12 o 
  -6  14   2      685.22      621.36    163.86 o 
  -5  14   2     8513.17     8130.38    213.83 o 
  -4  14   2     5195.24     4832.74    262.23 o 
  -3  14   2     2364.40     2034.89    137.47 o 
  -2  14   2    11163.67    11261.81    462.76 o 
  -1  14   2      690.32      710.66     96.45 o 
   0  14   2     1991.21     1927.13    150.69 o 
   1  14   2      100.57       67.97    115.87 o 
   2  14   2     4555.93     4756.35    229.75 o 
   3  14   2      820.81      851.19    142.75 o 
   4  14   2     1154.44     1044.25    160.06 o 
   5  14   2     4467.55     4779.27    216.08 o 
   6  14   2        3.32       66.25    158.71 o 
   7  14   2       27.51      -85.78    178.68 o 
   8  14   2       30.83     -266.68    236.35 o 
  -9  15   2     1096.62     1417.69    459.74 o 
  -8  15   2      552.94      316.20    365.69 o 
  -7  15   2      114.56       38.15    160.70 o 
  -6  15   2     1649.97     1901.39    221.78 o 
  -5  15   2     1080.57     1031.32    156.12 o 
  -4  15   2       19.39       46.21    128.61 o 
  -3  15   2       56.27      122.26    104.21 o 
  -2  15   2      586.67      480.99    107.83 o 
  -1  15   2      464.81      486.60    112.39 o 
   0  15   2        0.03      -72.06    127.43 o 
   1  15   2      179.03       71.73    142.52 o 
   2  15   2       35.58       35.44    113.50 o 
   3  15   2      319.36      393.13    150.06 o 
   4  15   2        4.80        6.06    138.85 o 
   5  15   2      469.29      444.98    150.38 o 
   6  15   2       73.07       34.34    193.60 o 
   7  15   2       18.86       59.81    175.73 o 
  -9  16   2     1053.95      920.83    425.66 o 
  -8  16   2      377.96      708.19    338.97 o 
  -7  16   2      571.57      674.54    222.32 o 
  -6  16   2     2407.28     2572.06    261.97 o 
  -5  16   2     3066.62     3104.69    189.19 o 
  -4  16   2     2036.76     1835.84    165.68 o 
  -3  16   2     8478.26     8520.44    235.44 o 
  -2  16   2     4420.99     4752.05    180.31 o 
  -1  16   2      177.14      151.51    101.44 o 
   0  16   2     5443.61     5332.14    225.15 o 
   1  16   2      798.56      883.72    179.64 o 
   2  16   2     4039.70     3992.62    261.64 o 
   3  16   2      891.71      656.82    202.25 o 
   4  16   2      585.48      619.67    212.70 o 
   5  16   2     2559.99     2368.73    283.06 o 
   6  16   2      181.28       32.95    199.50 o 
   7  16   2       14.20     -169.99    255.70 o 
  -9  17   2      259.76      244.24    454.25 o 
  -8  17   2      133.92      295.70    419.15 o 
  -7  17   2     2171.11     2241.12    285.38 o 
  -6  17   2       45.68       87.67    190.48 o 
  -5  17   2     1426.78     1412.79    168.25 o 
  -4  17   2     1438.27     1388.78    161.88 o 
  -3  17   2     1219.11     1126.86    148.45 o 
  -2  17   2      200.55      247.49    115.67 o 
  -1  17   2      432.02      443.46    102.10 o 
   0  17   2      269.17      244.95    138.31 o 
   1  17   2      594.62      621.90    158.56 o 
   2  17   2      407.98      580.57    148.27 o 
   3  17   2      627.59      442.45    182.92 o 
   4  17   2     1107.87     1005.26    204.51 o 
   5  17   2      338.39      320.05    250.56 o 
   6  17   2       19.40      -38.16    217.82 o 
   7  17   2      255.28      396.69    269.67 o 
  -9  18   2      150.49      363.52    447.82 o 
  -8  18   2      116.27      235.48    359.32 o 
  -7  18   2      867.66      957.10    243.39 o 
  -6  18   2      525.92      502.96    243.28 o 
  -5  18   2     2848.62     2871.66    206.82 o 
  -4  18   2        2.46      -84.28    141.22 o 
  -3  18   2     1295.19     1320.38    158.02 o 
  -2  18   2     5531.23     5215.63    259.56 o 
  -1  18   2      144.72       80.37    131.10 o 
   0  18   2     3452.27     3455.06    208.51 o 
   1  18   2      235.75       94.60    155.44 o 
   2  18   2     2900.51     2626.86    204.18 o 
   3  18   2     1133.10      934.68    230.90 o 
   4  18   2      201.04      270.88    239.03 o 
   5  18   2      404.03      564.34    230.46 o 
   6  18   2       67.43      203.62    428.82 o 
   7  18   2       82.21        6.67    248.86 o 
  -8  19   2      205.79      667.02    643.92 o 
  -7  19   2     2670.15     3006.65    364.61 o 
  -6  19   2        2.26       71.91    226.87 o 
  -5  19   2     4360.11     4650.19    286.50 o 
  -4  19   2     2799.42     2895.85    251.99 o 
  -3  19   2     1170.35      827.28    196.43 o 
  -2  19   2      215.01      192.07    174.57 o 
  -1  19   2     1631.33     1505.90    186.14 o 
   0  19   2       85.85       94.32    157.17 o 
   1  19   2      478.12      469.67    144.14 o 
   2  19   2       15.42      131.76    153.11 o 
   3  19   2      905.51      878.89    234.60 o 
   4  19   2      643.89      447.19    234.68 o 
   5  19   2     1144.30     1309.64    283.73 o 
   6  19   2      228.36      177.12    273.49 o 
  -8  20   2     1302.59     1509.26    677.20 o 
  -7  20   2     1073.68     1215.66    327.90 o 
  -6  20   2       95.21     -114.04    285.81 o 
  -5  20   2     2029.36     2214.20    251.96 o 
  -4  20   2      461.19      313.19    211.18 o 
  -3  20   2      746.77      730.10    201.95 o 
  -2  20   2     2072.53     1996.00    245.35 o 
  -1  20   2      636.08      792.03    197.12 o 
   0  20   2     2125.66     2030.53    222.54 o 
   1  20   2       40.82       97.91    186.91 o 
   2  20   2     1520.99     1280.64    175.61 o 
   3  20   2      174.65      336.29    235.25 o 
   4  20   2       82.49      309.60    290.97 o 
   5  20   2      611.83      742.10    250.67 o 
   6  20   2      165.97       98.32    345.66 o 
  -8  21   2      254.06      379.31    506.39 o 
  -7  21   2      984.32     1450.21    440.65 o 
  -6  21   2        0.06      231.14    302.82 o 
  -5  21   2      998.25     1028.60    223.12 o 
  -4  21   2      873.97     1087.59    217.67 o 
  -3  21   2        5.53      -23.34    178.29 o 
  -2  21   2      109.25       40.18    186.88 o 
  -1  21   2     1932.43     2024.98    217.41 o 
   0  21   2       71.70       84.81    184.10 o 
   1  21   2      590.94      430.19    162.06 o 
   2  21   2      206.37      124.29    155.85 o 
   3  21   2        0.19       64.15    231.45 o 
   4  21   2      130.27      116.36    255.00 o 
   5  21   2      269.33      435.80    334.52 o 
   6  21   2       14.33      -93.54    256.02 o 
  -7  22   2      250.54       99.46    271.37 o 
  -6  22   2      403.55      196.98    352.80 o 
  -5  22   2     1307.09     1490.69    249.48 o 
  -4  22   2     1850.40     2019.42    245.03 o 
  -3  22   2      197.31      103.82    189.27 o 
  -2  22   2      426.35      286.52    192.89 o 
  -1  22   2      157.44      319.12    211.37 o 
   0  22   2     2508.38     2461.82    231.52 o 
   1  22   2        5.95       38.88    192.80 o 
   2  22   2       47.86      -78.00    172.35 o 
   3  22   2      219.14      154.73    239.52 o 
   4  22   2      498.99      491.02    269.91 o 
   5  22   2      129.55       86.18    287.48 o 
   6  22   2       60.66     -122.50    262.72 o 
  -7  23   2        0.45      277.71    384.33 o 
  -6  23   2        8.46      304.76    327.21 o 
  -5  23   2       56.17       83.91    199.89 o 
  -4  23   2       79.08      244.71    190.94 o 
  -3  23   2      903.68      758.81    219.21 o 
  -2  23   2     1487.57     1318.10    209.21 o 
  -1  23   2      155.76      206.25    175.70 o 
   0  23   2       19.61      -15.28    203.57 o 
   1  23   2      809.60      833.90    202.67 o 
   2  23   2     1330.99     1052.70    242.42 o 
   3  23   2      983.72      922.06    272.08 o 
   4  23   2      166.96      144.46    242.08 o 
   5  23   2        7.12       66.88    325.54 o 
  -6  24   2       27.47      122.34    383.03 o 
  -5  24   2      132.97      622.69    382.99 o 
  -4  24   2     1238.71     1425.84    246.72 o 
  -3  24   2      313.15      390.62    232.33 o 
  -2  24   2      317.68      138.04    194.51 o 
  -1  24   2      206.61      250.65    218.76 o 
   0  24   2     1544.21     1707.03    230.45 o 
   1  24   2      204.39      268.55    193.18 o 
   2  24   2      234.95       96.01    226.01 o 
   3  24   2      681.17      642.40    248.39 o 
   4  24   2      169.52       79.89    390.45 o 
   5  24   2        5.70       39.86    288.99 o 
  -6  25   2      199.41      323.70    358.00 o 
  -5  25   2      444.19      297.76    321.14 o 
  -4  25   2       32.11      156.32    226.00 o 
  -3  25   2     1800.21     1801.64    270.18 o 
  -2  25   2      971.12     1097.97    242.43 o 
  -1  25   2       24.14      112.43    210.60 o 
   0  25   2       13.97       81.15    231.99 o 
   1  25   2      117.69      184.80    199.94 o 
   2  25   2      128.76      119.42    230.63 o 
   3  25   2      872.13      837.03    305.54 o 
   4  25   2       25.38       39.40    256.21 o 
  -5  26   2       26.98      143.69    301.18 o 
  -4  26   2      239.62      274.86    227.18 o 
  -3  26   2      569.80      614.42    297.14 o 
  -2  26   2      317.34      176.90    201.98 o 
  -1  26   2      471.29      400.38    242.89 o 
   0  26   2      439.20      624.57    240.53 o 
   1  26   2       36.73      245.76    226.69 o 
   2  26   2       74.03       31.37    245.71 o 
   3  26   2      170.95        0.84    392.65 o 
   4  26   2        8.95      -98.64    265.13 o 
  -5  27   2      272.14      300.65    419.56 o 
  -4  27   2       93.03      171.51    250.23 o 
  -3  27   2     1746.86     1970.02    310.20 o 
  -2  27   2       91.80      154.85    219.86 o 
  -1  27   2      523.40      429.75    214.67 o 
   0  27   2       12.30      228.95    244.70 o 
   1  27   2      244.13      289.84    234.13 o 
   2  27   2        0.19      -98.05    292.01 o 
   3  27   2     1041.22      797.04    340.09 o 
  -4  28   2       11.72      114.60    288.81 o 
  -3  28   2       17.82       -6.06    251.27 o 
  -2  28   2      139.29        3.84    240.39 o 
  -1  28   2       63.70      -18.12    285.53 o 
   0  28   2      270.34      126.45    222.55 o 
   1  28   2      200.44      307.13    226.93 o 
   2  28   2        0.11       76.41    292.05 o 
  -3  29   2      497.28      332.04    281.53 o 
  -2  29   2        0.11      155.61    307.25 o 
  -1  29   2      515.32      772.08    262.30 o 
   0  29   2       21.86      233.93    265.91 o 
   1  29   2       92.08      -57.19    220.86 o 
 -11   1   3      843.34      597.25    450.82 o 
 -10   1   3      301.71      177.84    472.92 o 
  -9   1   3     7965.27     8290.89    651.76 o 
  -8   1   3      374.69      211.60    284.99 o 
  -7   1   3      222.80      173.73    230.26 o 
  -6   1   3       77.45      -33.87    162.99 o 
  -5   1   3    14054.12    14873.20    432.65 o 
  -4   1   3      332.88      279.42    150.54 o 
  -3   1   3    12177.26    12651.96    450.43 o 
  -2   1   3    10499.16    10252.03    159.54 o 
  -1   1   3      964.76      732.21     98.47 o 
   0   1   3      186.57      282.95     73.51 o 
   1   1   3      382.72      314.10     90.12 o 
   2   1   3     9011.07     8270.14    226.74 o 
   3   1   3     4485.16     4204.44    168.61 o 
   4   1   3      731.25      528.16    114.81 o 
   5   1   3     2821.00     2259.38    162.20 o 
   6   1   3        2.15       -5.97    156.24 o 
   7   1   3       61.97      -11.44    152.33 o 
   8   1   3       22.02      -89.13    168.12 o 
 -11   2   3      629.04      940.48    580.93 o 
 -10   2   3      159.96       75.92    387.15 o 
  -9   2   3     3043.72     2778.65    479.65 o 
  -8   2   3     1318.48     1243.72    287.85 o 
  -7   2   3        1.11      153.75    230.23 o 
  -6   2   3    13382.06    12069.34    417.94 o 
  -5   2   3     2521.48     2370.01    108.46 o 
  -4   2   3     1976.86     1858.99     95.86 o 
  -3   2   3    12454.27    13171.06    469.51 o 
  -2   2   3       12.57       49.69     47.38 o 
  -1   2   3       85.08      139.66     68.43 o 
   0   2   3        6.84       -0.20     70.57 o 
   1   2   3      178.99       84.46     88.74 o 
   2   2   3       40.41       15.16     93.24 o 
   3   2   3      600.92      593.82    115.07 o 
   4   2   3      617.02      456.48    121.08 o 
   5   2   3       47.51     -124.50    186.61 o 
   6   2   3     1048.64     1018.54    154.05 o 
   7   2   3      414.54      161.76    141.49 o 
   8   2   3       26.36      -87.33    187.97 o 
 -11   3   3      249.74      739.75    377.61 o 
 -10   3   3      260.55      380.80    399.70 o 
  -9   3   3     1490.13      955.63    330.18 o 
  -8   3   3      753.88      889.22    182.27 o 
  -7   3   3     6247.94     5428.36    390.74 o 
  -6   3   3       95.15      192.45    188.61 o 
  -5   3   3       90.37       66.35     88.42 o 
  -4   3   3     4968.28     4999.55    212.33 o 
  -3   3   3    19357.62    19270.27    394.56 o 
  -2   3   3     7188.49     6997.56    329.25 o 
  -1   3   3      992.27     1122.91     89.54 o 
   0   3   3     1385.70     1450.92    111.67 o 
   1   3   3     3453.41     3567.79    169.76 o 
   2   3   3     1197.01     1315.37    115.19 o 
   3   3   3       53.56       94.13    102.27 o 
   4   3   3     2835.57     2779.20    172.94 o 
   5   3   3      401.51      214.52    127.76 o 
   6   3   3       10.78     -142.78    142.37 o 
   7   3   3     1306.47     1016.73    200.41 o 
   8   3   3        0.25       75.19    155.95 o 
 -11   4   3        0.51     -111.94    406.59 o 
 -10   4   3      545.27      340.14    350.37 o 
  -9   4   3     3613.12     3330.13    319.97 o 
  -8   4   3      811.59      995.91    216.84 o 
  -7   4   3      794.00      716.74    161.88 o 
  -6   4   3    36718.27    33545.14   1016.35 o 
  -5   4   3     2748.75     2837.84    218.43 o 
  -4   4   3     4004.54     4101.49    145.50 o 
  -3   4   3     2709.94     2661.19     83.72 o 
  -2   4   3     4200.38     4323.31    100.46 o 
  -1   4   3      876.73      783.86     80.45 o 
   0   4   3     3208.40     3557.44    242.47 o 
   1   4   3     3875.02     4033.14    235.45 o 
   2   4   3     1666.78     1555.22    127.75 o 
   3   4   3      690.38      579.08    114.55 o 
   4   4   3       51.00      127.54    114.24 o 
   5   4   3        0.87     -144.09    116.97 o 
   6   4   3     2982.99     2566.83    207.59 o 
   7   4   3      616.60      495.46    166.03 o 
   8   4   3        0.60     -189.33    178.09 o 
 -11   5   3        6.27      381.75    494.05 o 
 -10   5   3     3721.10     3068.74    474.08 o 
  -9   5   3      287.64      124.05    264.27 o 
  -8   5   3      260.95      200.95    211.45 o 
  -7   5   3    14899.52    14654.82    399.68 o 
  -6   5   3     2931.14     2688.12    240.94 o 
  -5   5   3     1621.54     1810.29    150.96 o 
  -4   5   3     9950.84    10196.19    223.79 o 
  -3   5   3      288.31      356.61     57.61 o 
  -2   5   3     1866.94     1712.08     75.83 o 
  -1   5   3      552.73      444.24     75.34 o 
   0   5   3     1401.29     1424.09    104.05 o 
   1   5   3       21.71       48.77     86.26 o 
   2   5   3      861.76      936.35     84.48 o 
   3   5   3       59.25      130.87     93.08 o 
   4   5   3     3911.63     3775.33    180.52 o 
   5   5   3      392.64      320.21    139.57 o 
   6   5   3       17.66       67.36    166.84 o 
   7   5   3     1486.60     1532.09    217.77 o 
   8   5   3      150.14      -66.40    199.08 o 
 -11   6   3     1287.37     2034.28    533.06 o 
 -10   6   3      231.43      237.67    367.77 o 
  -9   6   3     1203.63     1317.43    238.09 o 
  -8   6   3      707.57      852.55    235.05 o 
  -7   6   3      157.08       98.78    179.07 o 
  -6   6   3     9302.10     8924.92    214.18 o 
  -5   6   3     2672.18     2562.10    216.24 o 
  -4   6   3     5748.18     6072.89    148.62 o 
  -3   6   3      388.33      367.31     65.05 o 
  -2   6   3     9553.49     9733.53    155.35 o 
  -1   6   3    26000.43    25755.28   1559.60 o 
   0   6   3     8313.29     8186.35    207.30 o 
   1   6   3    16286.65    16550.17    602.23 o 
   2   6   3     2010.44     2054.99     97.62 o 
   3   6   3      116.35      230.23     89.69 o 
   4   6   3     2736.93     3205.15    173.67 o 
   5   6   3        0.08      -33.58    122.29 o 
   6   6   3      827.89      676.88    183.71 o 
   7   6   3        1.52      -74.96    176.26 o 
   8   6   3        1.16      -15.30    178.73 o 
 -10   7   3     2158.13     1793.93    509.14 o 
  -9   7   3      262.05      255.66    225.53 o 
  -8   7   3       65.14      153.31    203.87 o 
  -7   7   3     8137.31     7617.85    321.00 o 
  -6   7   3      608.89      592.03    114.77 o 
  -5   7   3     4388.01     4180.04    121.67 o 
  -4   7   3     5296.25     5421.96    125.36 o 
  -3   7   3     4610.10     4832.87    155.79 o 
  -2   7   3      839.21      895.24     73.38 o 
  -1   7   3      982.55      907.82     84.02 o 
   0   7   3      130.95      210.42    101.40 o 
   1   7   3      607.57      574.58     87.80 o 
   2   7   3      403.45      340.98     78.27 o 
   3   7   3     3556.60     3539.38    180.16 o 
   4   7   3       68.48       41.87    125.15 o 
   5   7   3      328.64      296.46    157.15 o 
   6   7   3       12.04     -165.70    175.99 o 
   7   7   3      499.62      228.29    179.56 o 
   8   7   3       23.48       83.43    218.36 o 
 -10   8   3        1.58     -121.17    490.16 o 
  -9   8   3      150.20      226.24    227.64 o 
  -8   8   3     4570.48     4427.74    324.89 o 
  -7   8   3     1294.93     1107.60    203.74 o 
  -6   8   3     1391.89     1422.80    135.96 o 
  -5   8   3      287.42      344.53     77.81 o 
  -4   8   3    11651.51    11659.21    181.37 o 
  -3   8   3      306.84      303.58     67.85 o 
  -2   8   3     9595.04     9954.87    178.22 o 
  -1   8   3    12436.68    12683.35    226.89 o 
   0   8   3     5045.77     5259.70    174.07 o 
   1   8   3    16160.30    16779.60    300.63 o 
   2   8   3      946.54      934.44     92.92 o 
   3   8   3      424.67      342.07    116.19 o 
   4   8   3     3607.12     3792.78    212.40 o 
   5   8   3       13.12     -100.25    152.02 o 
   6   8   3        2.17      -67.12    158.28 o 
   7   8   3       53.92      -12.44    179.46 o 
   8   8   3        9.96     -108.28    209.12 o 
 -10   9   3        4.82     -347.83    291.76 o 
  -9   9   3       41.39       87.50    226.16 o 
  -8   9   3      849.29      989.29    221.58 o 
  -7   9   3      129.89      151.61    158.40 o 
  -6   9   3     1259.43     1118.87    147.01 o 
  -5   9   3      195.44      218.68     88.51 o 
  -4   9   3     1542.28     1573.51     96.74 o 
  -3   9   3     3975.09     4091.06    139.94 o 
  -2   9   3      250.12      220.11     57.14 o 
  -1   9   3     3842.56     3856.98    151.66 o 
   0   9   3      360.47      391.07     91.82 o 
   1   9   3     1572.84     1530.00    118.14 o 
   2   9   3     1950.94     2126.94    152.17 o 
   3   9   3      926.39      843.49    129.02 o 
   4   9   3      665.18      893.01    141.03 o 
   5   9   3       99.41      112.77    150.72 o 
   6   9   3       34.60      -47.09    178.53 o 
   7   9   3        9.10     -198.75    177.38 o 
   8   9   3       79.26       71.99    222.03 o 
 -10  10   3      129.87      236.46    369.85 o 
  -9  10   3      737.99      410.28    240.63 o 
  -8  10   3     3062.49     3251.79    289.14 o 
  -7  10   3      704.95      689.63    174.44 o 
  -6  10   3     2267.05     1974.64    166.10 o 
  -5  10   3     1373.07     1234.56    107.29 o 
  -4  10   3    22945.71    22307.92    266.71 o 
  -3  10   3      168.49      161.57     72.75 o 
  -2  10   3       31.92       29.47     61.30 o 
  -1  10   3    12633.50    12574.99    290.64 o 
   0  10   3     1429.44     1477.12    112.42 o 
   1  10   3     5749.43     5467.23    345.66 o 
   2  10   3      131.81      170.22     86.48 o 
   3  10   3      238.22      344.26    130.17 o 
   4  10   3     2453.25     2481.19    201.84 o 
   5  10   3      256.97      216.80    163.18 o 
   6  10   3      247.83      164.36    192.11 o 
   7  10   3       52.54      -64.31    188.41 o 
 -10  11   3      154.51      416.10    316.78 o 
  -9  11   3        0.52      -51.20    219.36 o 
  -8  11   3     1059.04     1123.88    222.64 o 
  -7  11   3     3069.35     3162.93    247.10 o 
  -6  11   3       89.14      -16.75    135.17 o 
  -5  11   3     3542.52     3381.02    155.39 o 
  -4  11   3     8723.66     8526.51    326.70 o 
  -3  11   3     5775.20     5763.05    142.99 o 
  -2  11   3       75.22      119.56     61.76 o 
  -1  11   3     2399.43     2515.91    132.73 o 
   0  11   3        5.70      -84.83     97.15 o 
   1  11   3      592.81      576.83    104.83 o 
   2  11   3       57.69      126.19     97.25 o 
   3  11   3      259.45      250.09    120.48 o 
   4  11   3      649.42      924.32    150.63 o 
   5  11   3     1175.74     1283.05    176.79 o 
   6  11   3        8.74     -187.51    190.16 o 
   7  11   3      148.30       24.83    185.54 o 
 -10  12   3      107.75      170.08    418.48 o 
  -9  12   3     2748.16     2502.43    310.11 o 
  -8  12   3      220.49      309.30    239.34 o 
  -7  12   3     1778.50     1736.47    235.95 o 
  -6  12   3     1708.48     1608.25    161.64 o 
  -5  12   3       31.25       -6.00     93.52 o 
  -4  12   3    15474.18    14514.27    520.65 o 
  -3  12   3     8656.62     8428.86    301.34 o 
  -2  12   3     3862.46     3894.24    117.38 o 
  -1  12   3     9669.09     9674.81    184.95 o 
   0  12   3     8909.04     9210.27    374.37 o 
   1  12   3      973.85      643.55    115.74 o 
   2  12   3      764.00      752.31    116.83 o 
   3  12   3     3873.95     4140.97    201.94 o 
   4  12   3     2186.94     2105.90    190.51 o 
   5  12   3      115.46      129.25    143.41 o 
   6  12   3      182.67      -68.43    193.42 o 
   7  12   3       44.91      -55.29    214.04 o 
 -10  13   3        4.28     -525.64    727.26 o 
  -9  13   3       47.15      234.39    281.77 o 
  -8  13   3      578.38      614.71    260.66 o 
  -7  13   3     1997.56     1882.32    224.10 o 
  -6  13   3      205.60      141.00    152.78 o 
  -5  13   3     1166.31     1121.94    122.18 o 
  -4  13   3      101.30      164.51     93.13 o 
  -3  13   3      411.01      325.24     85.29 o 
  -2  13   3     1839.90     1850.02     99.22 o 
  -1  13   3     2700.39     2949.19    172.86 o 
   0  13   3        0.68       33.74    105.61 o 
   1  13   3     1183.35     1338.61    144.16 o 
   2  13   3     2878.38     2929.52    171.56 o 
   3  13   3      542.80      651.26    139.98 o 
   4  13   3      642.26      561.05    148.35 o 
   5  13   3      284.58      119.30    190.70 o 
   6  13   3      321.61       28.77    181.32 o 
   7  13   3      121.15      123.11    220.02 o 
  -9  14   3     2320.78     2899.38    395.44 o 
  -8  14   3       30.34       53.24    334.22 o 
  -7  14   3     1082.06     1398.43    336.45 o 
  -6  14   3     1737.07     1932.01    204.66 o 
  -5  14   3     1775.99     1414.10    286.72 o 
  -4  14   3     8617.59     8372.40    490.71 o 
  -3  14   3     3910.75     4086.74    177.36 o 
  -2  14   3       53.12       12.55     88.19 o 
  -1  14   3      682.44      663.07    134.16 o 
   0  14   3     8990.00     9131.77    334.67 o 
   1  14   3      357.05      462.95    140.60 o 
   2  14   3        9.11       14.67    143.53 o 
   3  14   3     2115.58     2137.96    175.74 o 
   4  14   3      435.25      473.30    176.41 o 
   5  14   3      164.66        5.52    212.60 o 
   6  14   3      243.74      172.52    224.36 o 
   7  14   3        6.52     -277.93    218.44 o 
  -9  15   3      652.30      846.72    319.68 o 
  -8  15   3      462.64      422.13    353.39 o 
  -7  15   3      422.25      430.82    263.17 o 
  -6  15   3      443.79      495.01    193.58 o 
  -5  15   3      385.95      311.38    143.16 o 
  -4  15   3        1.67      -28.32    109.64 o 
  -3  15   3      393.93      336.96    116.48 o 
  -2  15   3     2202.55     2058.73    141.69 o 
  -1  15   3    12467.55    11713.74    496.71 o 
   0  15   3      129.29      133.54    118.62 o 
   1  15   3     3434.19     3315.70    187.65 o 
   2  15   3     3207.27     3449.85    255.42 o 
   3  15   3       44.63       34.31    221.42 o 
   4  15   3      178.62      300.23    191.46 o 
   5  15   3      256.18      524.84    229.38 o 
   6  15   3      283.61      390.39    275.19 o 
   7  15   3       30.00     -172.91    297.92 o 
  -9  16   3      379.85      512.78    354.31 o 
  -8  16   3      112.08      453.50    362.43 o 
  -7  16   3     1078.45      986.20    334.52 o 
  -6  16   3      630.54      721.87    218.50 o 
  -5  16   3      130.79      226.25    180.47 o 
  -4  16   3      231.54      200.48    121.45 o 
  -3  16   3       14.82       80.70    103.56 o 
  -2  16   3     1274.99     1372.73    131.39 o 
  -1  16   3      197.44      250.18     89.64 o 
   0  16   3        1.11      -23.54    126.91 o 
   1  16   3      406.49      528.78    149.95 o 
   2  16   3     1110.42     1410.44    224.34 o 
   3  16   3      384.95      528.17    187.83 o 
   4  16   3       42.26      128.41    265.36 o 
   5  16   3      122.07       20.92    240.79 o 
   6  16   3       11.65      -43.11    270.10 o 
  -9  17   3      831.63      971.47    397.41 o 
  -8  17   3      100.49      -99.27    535.68 o 
  -7  17   3      552.73      399.38    177.48 o 
  -6  17   3      121.46      297.63    194.99 o 
  -5  17   3      167.16       62.09    186.90 o 
  -4  17   3       23.82       -1.29    142.89 o 
  -3  17   3        5.30       25.21    118.98 o 
  -2  17   3     2971.14     3006.62    161.91 o 
  -1  17   3     7987.92     8052.08    291.53 o 
   0  17   3      259.65      329.76    150.55 o 
   1  17   3     3426.90     3053.73    219.70 o 
   2  17   3     7297.84     7269.02    328.60 o 
   3  17   3      120.30      173.31    220.91 o 
   4  17   3        0.95      182.90    201.64 o 
   5  17   3       54.27      148.17    246.73 o 
   6  17   3        1.01      -82.63    330.21 o 
  -9  18   3       52.60       95.16    434.34 o 
  -8  18   3       54.23      191.03    418.09 o 
  -7  18   3      514.52      282.14    213.11 o 
  -6  18   3        0.63      -70.30    203.62 o 
  -5  18   3     1413.78     1368.87    214.38 o 
  -4  18   3      720.74      532.89    146.88 o 
  -3  18   3      370.18      343.31    136.18 o 
  -2  18   3     8914.54     8813.54    251.19 o 
  -1  18   3       88.48      134.12    111.68 o 
   0  18   3     1110.06      998.59    162.41 o 
   1  18   3      223.94      278.92    145.60 o 
   2  18   3     2888.24     3177.42    291.26 o 
   3  18   3      672.85      636.83    211.19 o 
   4  18   3        4.84      -51.54    239.63 o 
   5  18   3      209.01      207.19    245.45 o 
   6  18   3      159.22      398.75    266.47 o 
  -8  19   3      129.15        8.01    291.79 o 
  -7  19   3     2055.46     1829.09    256.56 o 
  -6  19   3      344.59      397.62    198.52 o 
  -5  19   3       82.96      131.58    218.25 o 
  -4  19   3      160.64      144.66    144.23 o 
  -3  19   3      131.31       15.18    135.40 o 
  -2  19   3     1111.33     1053.17    140.97 o 
  -1  19   3      458.43      400.36    118.49 o 
   0  19   3        6.95      111.78    144.90 o 
   1  19   3       84.25      161.93    137.78 o 
   2  19   3      883.06      854.88    212.54 o 
   3  19   3        0.96       45.23    228.39 o 
   4  19   3      334.26      309.85    290.19 o 
   5  19   3       71.80      179.20    283.07 o 
   6  19   3       37.93      -23.13    298.54 o 
  -8  20   3      129.28      217.57    505.29 o 
  -7  20   3       66.65       41.38    321.20 o 
  -6  20   3       95.31        7.90    232.54 o 
  -5  20   3     1166.33     1180.30    333.26 o 
  -4  20   3     1746.02     1423.39    225.38 o 
  -3  20   3        4.83     -190.83    171.16 o 
  -2  20   3     6367.82     6784.83    322.48 o 
  -1  20   3     1757.82     1656.30    198.55 o 
   0  20   3      350.46      225.44    149.33 o 
   1  20   3      398.52      370.86    165.87 o 
   2  20   3     1639.13     1655.04    246.91 o 
   3  20   3      239.74      135.06    212.32 o 
   4  20   3      161.01      290.07    271.86 o 
   5  20   3      234.48      221.94    254.47 o 
  -8  21   3        2.20     -133.13    675.00 o 
  -7  21   3      768.22      964.08    365.35 o 
  -6  21   3      427.83      397.72    261.62 o 
  -5  21   3      437.42      758.16    287.00 o 
  -4  21   3     1243.92     1338.22    237.45 o 
  -3  21   3     1180.17     1263.13    200.06 o 
  -2  21   3      320.37      348.68    203.00 o 
  -1  21   3      483.16      450.09    166.86 o 
   0  21   3      733.64      700.20    179.93 o 
   1  21   3      740.55      996.13    222.47 o 
   2  21   3      425.75      437.21    286.33 o 
   3  21   3       29.96      -44.73    291.16 o 
   4  21   3      262.10      351.20    285.57 o 
   5  21   3      179.18      289.96    307.35 o 
  -7  22   3       30.66      -53.38    317.26 o 
  -6  22   3      288.53      360.74    364.07 o 
  -5  22   3       61.80      104.82    344.32 o 
  -4  22   3     1822.21     1545.52    231.97 o 
  -3  22   3      107.66      390.76    186.75 o 
  -2  22   3       30.97     -185.29    223.76 o 
  -1  22   3      798.32      704.34    195.63 o 
   0  22   3       87.07      -58.90    172.77 o 
   1  22   3      155.28       74.22    191.41 o 
   2  22   3       36.64      -99.95    237.96 o 
   3  22   3       16.10      -78.66    252.76 o 
   4  22   3      338.57      498.87    283.45 o 
   5  22   3       31.99     -510.43    463.48 o 
  -7  23   3        8.39      152.86    330.45 o 
  -6  23   3      231.12      194.62    372.97 o 
  -5  23   3     1593.91     1838.27    343.09 o 
  -4  23   3       13.32       39.93    200.12 o 
  -3  23   3     1017.82      867.52    231.52 o 
  -2  23   3        0.16      148.78    203.21 o 
  -1  23   3      742.25      715.75    202.78 o 
   0  23   3      237.66      483.61    185.39 o 
   1  23   3      413.84      806.68    217.52 o 
   2  23   3        3.96     -235.85    395.54 o 
   3  23   3       47.00       51.31    317.91 o 
   4  23   3      354.65      236.80    307.25 o 
  -6  24   3      492.96      504.73    293.05 o 
  -5  24   3       61.70      180.12    361.86 o 
  -4  24   3      110.57       -0.57    208.96 o 
  -3  24   3       27.56     -154.10    210.79 o 
  -2  24   3     1137.16      934.28    256.76 o 
  -1  24   3      381.10      441.76    226.30 o 
   0  24   3     1676.30     1853.29    258.05 o 
   1  24   3     1057.94     1398.38    332.09 o 
   2  24   3      372.97      231.44    236.73 o 
   3  24   3      165.66      395.73    254.66 o 
   4  24   3      293.68      373.12    483.97 o 
  -6  25   3       26.35      -10.12    281.22 o 
  -5  25   3     1229.78     1331.86    357.18 o 
  -4  25   3      184.88      -46.68    241.19 o 
  -3  25   3       62.91      231.93    249.24 o 
  -2  25   3       68.56      168.37    221.18 o 
  -1  25   3      230.57      304.28    212.48 o 
   0  25   3       40.04       25.48    222.35 o 
   1  25   3      251.17      289.98    268.62 o 
   2  25   3        7.86      -85.32    277.86 o 
   3  25   3       55.25     -272.33    275.85 o 
  -5  26   3        0.31      123.83    279.74 o 
  -4  26   3        1.78       58.86    275.16 o 
  -3  26   3       10.34      -19.84    254.76 o 
  -2  26   3     1434.08     1494.25    256.20 o 
  -1  26   3      201.60       54.48    222.22 o 
   0  26   3      798.92      871.68    216.27 o 
   1  26   3      887.87      783.13    291.42 o 
   2  26   3      496.08      241.34    298.40 o 
   3  26   3       75.92      143.68    296.55 o 
  -5  27   3      244.65      362.48    401.98 o 
  -4  27   3      437.08      647.76    404.40 o 
  -3  27   3      310.16      335.41    277.83 o 
  -2  27   3        3.04     -249.22    225.04 o 
  -1  27   3       72.72       88.11    224.75 o 
   0  27   3       15.17       -8.14    267.48 o 
   1  27   3       14.69       32.57    318.38 o 
   2  27   3       58.71      124.57    320.27 o 
  -4  28   3        3.44       24.00    358.76 o 
  -3  28   3       99.01       11.60    301.50 o 
  -2  28   3      730.72      756.62    277.10 o 
  -1  28   3       48.76     -229.05    275.90 o 
   0  28   3       73.17      263.96    258.03 o 
   1  28   3      171.54     -115.54    347.47 o 
  -2  29   3       83.57      117.77    305.08 o 
  -1  29   3      362.46      570.05    249.88 o 
 -11   0   4      775.44      664.00    583.96 o 
 -10   0   4     2513.20     1993.92    707.73 o 
  -9   0   4     3323.40     3212.17    671.15 o 
  -8   0   4      345.53      216.47    340.80 o 
  -7   0   4     7484.44     7838.16    607.61 o 
  -6   0   4       23.89      -27.23    237.93 o 
  -5   0   4     2498.03     2639.49    353.45 o 
  -4   0   4     7225.53     7518.29    165.99 o 
  -3   0   4     8996.63     9030.29    299.13 o 
  -2   0   4     1744.66     1930.66    155.13 o 
  -1   0   4       51.21       31.63     90.50 o 
   0   0   4    48051.80    42755.85    715.16 o 
   1   0   4     6550.36     6175.68    305.59 o 
   2   0   4      119.38       92.15    148.81 o 
   3   0   4     4485.67     4082.74    338.88 o 
   4   0   4      135.79      102.35    155.28 o 
   5   0   4      125.47      118.41    168.65 o 
   6   0   4       66.45      -73.00    187.56 o 
   7   0   4        1.69     -135.21    227.09 o 
 -11   1   4      250.30       66.57    450.64 o 
 -10   1   4       65.94      256.61    334.52 o 
  -9   1   4      131.65      -32.25    329.13 o 
  -8   1   4       70.96       50.76    267.24 o 
  -7   1   4     1400.64     1169.80    262.51 o 
  -6   1   4      807.20      760.90    214.99 o 
  -5   1   4       87.41       -5.40    158.04 o 
  -4   1   4     4749.05     4946.94    128.33 o 
  -3   1   4     1836.44     1738.00     82.34 o 
  -2   1   4      316.54      207.29     72.64 o 
  -1   1   4     2667.20     2700.09    136.20 o 
   0   1   4       55.78       17.48     95.58 o 
   1   1   4       23.86      154.50    105.02 o 
   2   1   4        7.22      -63.28    110.01 o 
   3   1   4      681.65      409.57    124.48 o 
   4   1   4      595.70      547.66    117.48 o 
   5   1   4      499.01      391.54    128.29 o 
   6   1   4        1.40     -161.61    157.80 o 
   7   1   4      113.93      -35.34    162.77 o 
 -11   2   4       15.53     -208.09    431.38 o 
 -10   2   4     1623.18     1457.85    388.28 o 
  -9   2   4      674.97      756.16    350.97 o 
  -8   2   4     1339.31     1602.42    316.24 o 
  -7   2   4     4396.55     3714.37    327.91 o 
  -6   2   4       26.55       14.33    234.20 o 
  -5   2   4     8410.71     8558.21    338.26 o 
  -4   2   4     4103.05     4009.59    154.59 o 
  -3   2   4     7901.21     7722.34    181.04 o 
  -2   2   4      123.97      199.76     75.45 o 
  -1   2   4        9.03        0.59     93.82 o 
   0   2   4    44160.52    42515.50    509.96 o 
   1   2   4     3123.53     3243.31    185.71 o 
   2   2   4      919.65      993.10    186.35 o 
   3   2   4     1854.33     2017.83    200.11 o 
   4   2   4       17.55       74.47    111.41 o 
   5   2   4      224.70       73.82    160.77 o 
   6   2   4       14.30      -86.69    138.16 o 
   7   2   4       35.13      -85.44    233.68 o 
 -11   3   4      800.63      355.92    388.88 o 
 -10   3   4      164.92      501.60    405.22 o 
  -9   3   4       51.30      -50.06    184.99 o 
  -8   3   4      836.20      963.98    296.58 o 
  -7   3   4     1380.41     1187.88    300.06 o 
  -6   3   4     2999.88     3307.24    271.29 o 
  -5   3   4        0.27       94.65     89.31 o 
  -4   3   4    10173.24    10132.95    247.14 o 
  -3   3   4    19007.10    19407.29    388.41 o 
  -2   3   4      570.07      509.49    173.01 o 
  -1   3   4     3333.37     3312.95    156.66 o 
   0   3   4      896.31      905.81    185.12 o 
   1   3   4      523.33      448.17    130.22 o 
   2   3   4     2354.84     2669.51    277.12 o 
   3   3   4     1180.30     1131.21    138.13 o 
   4   3   4     1410.48     1641.38    183.36 o 
   5   3   4      710.55      671.26    137.13 o 
   6   3   4      164.21      -56.45    134.77 o 
   7   3   4       71.81      -57.46    144.13 o 
 -11   4   4      786.19      943.49    497.69 o 
 -10   4   4     1057.92     1142.93    486.92 o 
  -9   4   4      118.97      -95.13    234.86 o 
  -8   4   4     2067.59     1832.56    291.95 o 
  -7   4   4     3698.17     3138.13    312.53 o 
  -6   4   4       11.94      118.52    198.52 o 
  -5   4   4    14084.67    14243.51    339.08 o 
  -4   4   4     1319.31     1384.69     74.72 o 
  -3   4   4     1240.10     1188.99     79.97 o 
  -2   4   4    14256.27    13978.44    626.04 o 
  -1   4   4       24.16       47.18     85.65 o 
   0   4   4      830.99      786.80    124.20 o 
   1   4   4     1435.04     1476.77    143.79 o 
   2   4   4     1835.99     1875.46    258.83 o 
   3   4   4       26.25       35.74    121.24 o 
   4   4   4      302.44      354.82    170.54 o 
   5   4   4     1124.82     1255.11    176.06 o 
   6   4   4       42.50     -115.36    158.94 o 
   7   4   4      237.41     -120.76    186.20 o 
 -11   5   4      446.33      849.61    531.61 o 
 -10   5   4      213.72      226.21    216.41 o 
  -9   5   4      165.26      181.45    197.16 o 
  -8   5   4     1132.11     1012.57    226.71 o 
  -7   5   4      540.23      464.44    207.78 o 
  -6   5   4     1149.46     1125.74    232.71 o 
  -5   5   4      142.86      135.58    114.16 o 
  -4   5   4     2591.04     2619.02     93.23 o 
  -3   5   4     8997.09     9265.98    160.19 o 
  -2   5   4     3870.72     4001.97    438.59 o 
  -1   5   4     1069.82     1015.54    111.40 o 
   0   5   4      154.57      347.86    112.68 o 
   1   5   4        4.88        2.91    132.30 o 
   2   5   4      121.51       13.03    123.51 o 
   3   5   4     1555.17     1808.53    175.61 o 
   4   5   4      843.14      867.51    182.08 o 
   5   5   4       71.13      231.22    153.46 o 
   6   5   4      197.52       68.70    164.46 o 
   7   5   4       57.73     -237.16    163.19 o 
 -11   6   4      601.35      993.14    644.74 o 
 -10   6   4      591.10      560.19    294.68 o 
  -9   6   4       23.38       19.99    246.17 o 
  -8   6   4      976.25      843.24    231.66 o 
  -7   6   4     1099.36      978.18    255.72 o 
  -6   6   4      119.94      235.67    248.79 o 
  -5   6   4    10712.24    10936.58    258.80 o 
  -4   6   4     1352.80     1366.91     89.09 o 
  -3   6   4       12.22      -45.24     66.39 o 
  -2   6   4    14158.27    14461.85    311.18 o 
  -1   6   4      201.86      130.11     82.33 o 
   0   6   4     3179.49     3216.65    514.37 o 
   1   6   4     1977.53     2165.24    165.60 o 
   2   6   4     1464.21     1508.80    188.26 o 
   3   6   4      123.30      227.24    132.42 o 
   4   6   4        0.47     -112.71    130.17 o 
   5   6   4      273.53      159.26    171.20 o 
   6   6   4      395.51      274.40    161.92 o 
   7   6   4       97.99     -110.80    184.99 o 
 -10   7   4     3006.14     2630.74    337.50 o 
  -9   7   4     1728.84     1391.68    249.43 o 
  -8   7   4      843.59      613.00    201.08 o 
  -7   7   4     1818.47     1392.08    210.03 o 
  -6   7   4        7.07       97.62    172.54 o 
  -5   7   4      204.33      200.11    111.08 o 
  -4   7   4       23.34      -32.66     66.37 o 
  -3   7   4     1833.77     1943.85     96.73 o 
  -2   7   4     9506.07     9996.23    310.60 o 
  -1   7   4     1201.02     1354.04    138.28 o 
   0   7   4      751.92      814.13    146.71 o 
   1   7   4     2430.26     2714.71    140.78 o 
   2   7   4     3192.64     3621.28    218.97 o 
   3   7   4     3654.40     3716.04    217.67 o 
   4   7   4       45.35      -68.37    146.99 o 
   5   7   4      107.65        9.49    162.69 o 
   6   7   4       90.29        0.98    155.09 o 
   7   7   4       95.23     -251.66    198.85 o 
 -10   8   4      152.27      164.90    275.98 o 
  -9   8   4       97.14      117.20    248.33 o 
  -8   8   4        3.68       72.37    175.05 o 
  -7   8   4       36.86      177.39    210.38 o 
  -6   8   4     3160.03     3238.24    221.84 o 
  -5   8   4      262.11      241.19    105.86 o 
  -4   8   4     4724.51     4836.91    142.82 o 
  -3   8   4     1467.73     1446.34    103.41 o 
  -2   8   4     2883.78     2905.87    132.36 o 
  -1   8   4      321.34      235.37    121.92 o 
   0   8   4       50.32      112.23     98.02 o 
   1   8   4      257.10      413.04    110.80 o 
   2   8   4      647.09      600.43    153.90 o 
   3   8   4        2.61      -68.85    141.36 o 
   4   8   4      491.71      439.65    154.24 o 
   5   8   4        3.88      -18.82    165.14 o 
   6   8   4       17.58      -19.86    177.61 o 
   7   8   4       23.95     -318.92    212.62 o 
 -10   9   4     2352.99     2288.03    354.45 o 
  -9   9   4      472.30      371.08    238.90 o 
  -8   9   4     1483.09     1076.51    242.90 o 
  -7   9   4       70.25      123.80    208.28 o 
  -6   9   4        0.49       21.91    148.71 o 
  -5   9   4      307.24      295.33    115.21 o 
  -4   9   4        1.70       27.66     82.51 o 
  -3   9   4      231.71      176.97     68.37 o 
  -2   9   4     5882.97     5737.76    186.60 o 
  -1   9   4    11131.03    12008.84    414.62 o 
   0   9   4     2116.81     2283.62    129.38 o 
   1   9   4     6411.74     6670.45    207.83 o 
   2   9   4     2000.23     2241.47    294.18 o 
   3   9   4     1554.65     1856.93    170.25 o 
   4   9   4      730.07      714.87    163.71 o 
   5   9   4        0.32      -50.48    167.42 o 
   6   9   4      125.43      -45.28    211.85 o 
   7   9   4       47.96      -70.11    200.24 o 
 -10  10   4        0.53       83.88    272.70 o 
  -9  10   4      424.62      621.89    244.74 o 
  -8  10   4     1115.48     1041.18    228.94 o 
  -7  10   4       18.32       65.06    185.66 o 
  -6  10   4     5991.14     5390.72    250.93 o 
  -5  10   4     5055.10     4635.78    218.37 o 
  -4  10   4       30.42       57.79     81.16 o 
  -3  10   4     3719.47     3794.26    125.13 o 
  -2  10   4      457.11      563.26     80.03 o 
  -1  10   4        8.59       52.46    100.68 o 
   0  10   4      123.19       11.27     94.47 o 
   1  10   4      180.35       92.88     98.05 o 
   2  10   4      230.41      314.72    168.03 o 
   3  10   4      649.09      833.71    261.31 o 
   4  10   4      331.03      384.35    169.90 o 
   5  10   4        5.10     -100.67    168.24 o 
   6  10   4      374.69      124.41    199.34 o 
   7  10   4       44.95       99.53    228.01 o 
 -10  11   4       35.89      157.06    311.13 o 
  -9  11   4      647.42      486.30    264.14 o 
  -8  11   4     2962.61     2514.15    280.97 o 
  -7  11   4     2411.26     2581.50    234.71 o 
  -6  11   4      616.28      390.81    173.02 o 
  -5  11   4     2928.59     2704.16    159.10 o 
  -4  11   4     1110.77     1090.20    108.63 o 
  -3  11   4      196.68      201.45     87.27 o 
  -2  11   4      284.71      294.24     73.39 o 
  -1  11   4     2618.54     2598.45    141.21 o 
   0  11   4      454.48      526.70    120.62 o 
   1  11   4     4054.14     4193.06    189.68 o 
   2  11   4      495.12      331.33    198.51 o 
   3  11   4      616.42      551.07    178.44 o 
   4  11   4        0.97       36.78    163.83 o 
   5  11   4      227.78      278.05    210.87 o 
   6  11   4       78.08      238.62    209.52 o 
 -10  12   4      217.39      196.30    253.27 o 
  -9  12   4       42.95      243.21    263.89 o 
  -8  12   4      618.35      471.21    263.94 o 
  -7  12   4      426.19      226.94    195.77 o 
  -6  12   4      511.99      498.76    146.63 o 
  -5  12   4     5049.31     4811.19    197.63 o 
  -4  12   4      648.28      684.00    102.83 o 
  -3  12   4     1066.18     1003.41     92.70 o 
  -2  12   4     3291.88     3211.35    146.99 o 
  -1  12   4       92.80       70.32    103.85 o 
   0  12   4        1.96       36.04    104.03 o 
   1  12   4      623.32      792.01    136.29 o 
   2  12   4      461.53      522.57    183.55 o 
   3  12   4      560.55      497.17    181.81 o 
   4  12   4        5.90      -45.39    178.29 o 
   5  12   4      610.39      701.43    202.62 o 
   6  12   4      165.11       89.82    231.06 o 
 -10  13   4      111.57      168.08    370.91 o 
  -9  13   4     1268.76     1203.12    346.04 o 
  -8  13   4     2179.36     2090.94    330.76 o 
  -7  13   4     4203.58     3733.92    447.25 o 
  -6  13   4     1867.03     1770.35    201.34 o 
  -5  13   4     4490.33     4340.33    267.21 o 
  -4  13   4     2078.69     2086.90    141.30 o 
  -3  13   4      104.79      135.12     97.15 o 
  -2  13   4      447.17      536.46    110.08 o 
  -1  13   4        5.03      -41.27    131.71 o 
   0  13   4      159.92      164.46    111.94 o 
   1  13   4      905.63      848.06    163.19 o 
   2  13   4        5.19       62.03    172.34 o 
   3  13   4       66.61       33.38    175.18 o 
   4  13   4       34.15      120.03    168.98 o 
   5  13   4      942.28      979.49    264.44 o 
   6  13   4       53.43      -56.13    232.85 o 
  -9  14   4      739.41      695.90    387.39 o 
  -8  14   4      179.19      322.45    255.72 o 
  -7  14   4      951.93      959.85    251.78 o 
  -6  14   4      184.68      178.17    167.04 o 
  -5  14   4     4405.47     4318.14    254.87 o 
  -4  14   4     2374.74     2276.04    154.27 o 
  -3  14   4     3963.80     3729.41    167.43 o 
  -2  14   4     3711.90     3601.85    159.34 o 
  -1  14   4      206.69      169.04    132.68 o 
   0  14   4     1206.90     1149.92    148.26 o 
   1  14   4        0.92      114.80    130.76 o 
   2  14   4     1168.19     1218.20    274.79 o 
   3  14   4      179.00      207.32    210.23 o 
   4  14   4      169.33      203.60    212.90 o 
   5  14   4     1029.84     1250.47    301.93 o 
   6  14   4        7.42       47.09    291.30 o 
  -9  15   4     1057.29     1102.67    366.50 o 
  -8  15   4      108.39      -12.21    335.70 o 
  -7  15   4      162.43      331.09    312.07 o 
  -6  15   4      735.54      625.81    196.52 o 
  -5  15   4      201.27      265.11    185.67 o 
  -4  15   4      934.98      707.18    149.59 o 
  -3  15   4        2.60      -44.65    117.26 o 
  -2  15   4       16.04       83.15     92.62 o 
  -1  15   4      368.53      279.94    127.39 o 
   0  15   4       15.32       11.74    132.21 o 
   1  15   4      127.86       76.58    128.65 o 
   2  15   4      120.03      107.98    234.66 o 
   3  15   4        0.62      124.93    216.68 o 
   4  15   4      122.71       22.89    206.25 o 
   5  15   4       87.15      231.04    277.12 o 
   6  15   4        4.84      161.59    294.83 o 
  -9  16   4      923.30     1082.53    424.83 o 
  -8  16   4      358.37      595.09    317.77 o 
  -7  16   4      807.46     1004.49    264.51 o 
  -6  16   4     2184.62     2056.10    249.23 o 
  -5  16   4     2003.61     1811.80    211.65 o 
  -4  16   4      826.98      663.32    140.51 o 
  -3  16   4     4680.35     4850.06    190.01 o 
  -2  16   4     2248.24     2025.55    145.28 o 
  -1  16   4     1191.97     1116.64    166.23 o 
   0  16   4     2826.24     3113.77    211.34 o 
   1  16   4      573.86      909.97    209.14 o 
   2  16   4     1049.74     1200.06    243.02 o 
   3  16   4      181.23       94.32    216.77 o 
   4  16   4      174.88      147.39    247.56 o 
   5  16   4      561.44      416.60    290.56 o 
   6  16   4        1.57     -193.10    307.64 o 
  -9  17   4       77.17      503.94    354.48 o 
  -8  17   4       38.43      318.58    364.46 o 
  -7  17   4     1587.55     1582.20    295.70 o 
  -6  17   4       26.61        5.77    197.40 o 
  -5  17   4     1783.82     1782.69    213.01 o 
  -4  17   4     1473.21     1306.16    148.06 o 
  -3  17   4      204.04      147.69    125.68 o 
  -2  17   4        2.80      112.38    100.81 o 
  -1  17   4      309.55      362.63    157.08 o 
   0  17   4       55.25       19.38    141.73 o 
   1  17   4       14.40       90.55    170.18 o 
   2  17   4      106.07       40.17    221.17 o 
   3  17   4      458.82      528.36    211.44 o 
   4  17   4       75.19        3.83    245.15 o 
   5  17   4       33.02     -133.09    248.38 o 
  -9  18   4       69.76      -64.59    407.64 o 
  -8  18   4       55.61      -19.00    365.87 o 
  -7  18   4     1054.10     1042.80    319.53 o 
  -6  18   4      466.30      234.21    171.26 o 
  -5  18   4      747.68      678.16    206.65 o 
  -4  18   4        2.81        2.90    125.27 o 
  -3  18   4      280.01      324.04    136.63 o 
  -2  18   4     1010.48     1020.72    146.26 o 
  -1  18   4       78.65      119.89    122.18 o 
   0  18   4      635.66      742.25    166.21 o 
   1  18   4       75.40      -59.97    174.56 o 
   2  18   4      484.81      397.67    229.14 o 
   3  18   4       75.65      217.02    253.06 o 
   4  18   4       84.96      178.47    311.45 o 
   5  18   4      102.29       23.02    257.86 o 
  -8  19   4      123.75      224.90    376.69 o 
  -7  19   4     2558.10     2642.32    368.19 o 
  -6  19   4       87.82       -8.89    204.27 o 
  -5  19   4     1634.66     1601.94    226.14 o 
  -4  19   4     2198.73     2130.06    181.49 o 
  -3  19   4      531.62      468.16    141.06 o 
  -2  19   4      651.15      666.57    137.11 o 
  -1  19   4      414.77      277.03    131.23 o 
   0  19   4        2.20      -13.41    158.15 o 
   1  19   4      115.45      -27.58    179.17 o 
   2  19   4       17.15       32.06    271.33 o 
   3  19   4      132.36       60.52    218.60 o 
   4  19   4      235.71      241.63    291.52 o 
   5  19   4      264.94      400.17    367.48 o 
  -8  20   4     1470.54     1676.78    637.32 o 
  -7  20   4      800.29      473.93    290.13 o 
  -6  20   4      196.32      164.77    227.43 o 
  -5  20   4     2056.32     1753.18    214.06 o 
  -4  20   4       94.96       22.17    135.82 o 
  -3  20   4      454.35      385.25    142.08 o 
  -2  20   4     1586.65     1360.87    257.54 o 
  -1  20   4       11.96      -47.85    152.16 o 
   0  20   4      930.21      824.64    204.21 o 
   1  20   4        6.99     -144.28    244.66 o 
   2  20   4      596.98      603.54    314.12 o 
   3  20   4       44.60     -159.03    227.80 o 
   4  20   4        4.21     -162.36    282.58 o 
  -8  21   4      178.76      714.89    664.00 o 
  -7  21   4      792.35      494.29    455.78 o 
  -6  21   4       19.08      -79.90    245.21 o 
  -5  21   4      668.53      642.11    265.88 o 
  -4  21   4      521.22      399.64    229.95 o 
  -3  21   4       60.44       -9.72    189.59 o 
  -2  21   4       32.09      -25.92    196.65 o 
  -1  21   4      748.27      839.16    211.21 o 
   0  21   4       37.43      150.90    211.43 o 
   1  21   4      210.77     -181.92    266.06 o 
   2  21   4      102.16      247.11    418.51 o 
   3  21   4       14.52       24.51    282.19 o 
   4  21   4       47.44      -63.72    352.47 o 
  -7  22   4       53.74       71.52    462.93 o 
  -6  22   4      202.35      372.56    343.54 o 
  -5  22   4     1184.28     1323.09    349.48 o 
  -4  22   4     1293.43     1244.24    283.16 o 
  -3  22   4        2.77      -90.17    212.46 o 
  -2  22   4      436.73      601.74    180.26 o 
  -1  22   4       18.48     -232.71    188.04 o 
   0  22   4      594.75      671.14    189.80 o 
   1  22   4       14.97      -69.97    244.87 o 
   2  22   4       28.71       12.70    269.17 o 
   3  22   4       82.09      142.64    351.91 o 
   4  22   4       55.89      171.52    322.64 o 
  -7  23   4        0.09     -186.22    498.41 o 
  -6  23   4        5.17      -65.99    267.37 o 
  -5  23   4        6.49     -143.85    328.52 o 
  -4  23   4       54.07        5.61    316.60 o 
  -3  23   4      493.66      579.68    214.56 o 
  -2  23   4      876.18      847.20    237.04 o 
  -1  23   4       82.46       45.48    232.14 o 
   0  23   4        1.48       52.20    225.71 o 
   1  23   4      110.57       38.99    291.69 o 
   2  23   4      405.06      305.67    328.23 o 
   3  23   4      185.37      118.60    263.43 o 
  -6  24   4        1.83     -155.25    365.38 o 
  -5  24   4      169.54      -57.01    351.77 o 
  -4  24   4      624.56      911.81    361.18 o 
  -3  24   4       67.14       76.84    207.99 o 
  -2  24   4      178.66      200.03    223.28 o 
  -1  24   4      372.43      483.25    207.92 o 
   0  24   4      320.93      291.80    269.95 o 
   1  24   4       36.65     -105.52    266.15 o 
   2  24   4       85.18      460.06    296.88 o 
   3  24   4      127.57      265.32    302.86 o 
  -6  25   4       67.26     -106.66    292.13 o 
  -5  25   4      469.57      435.39    313.40 o 
  -4  25   4        0.10       90.29    352.48 o 
  -3  25   4      640.90      739.06    251.09 o 
  -2  25   4      482.66      454.28    277.07 o 
  -1  25   4        5.00      -22.87    200.30 o 
   0  25   4        0.85      -77.22    270.22 o 
   1  25   4        0.53       12.69    476.27 o 
   2  25   4       52.72      -79.39    295.12 o 
  -5  26   4        8.68       89.76    314.79 o 
  -4  26   4       82.60      395.13    534.99 o 
  -3  26   4      207.92      287.84    254.10 o 
  -2  26   4       92.01      130.98    276.53 o 
  -1  26   4       26.23       14.22    238.78 o 
   0  26   4      206.92      102.78    267.70 o 
   1  26   4        0.30       -2.71    343.73 o 
  -4  27   4       64.46        1.30    362.30 o 
  -3  27   4      889.80      715.41    283.13 o 
  -2  27   4      199.71      196.03    233.22 o 
  -1  27   4      198.89      305.04    228.15 o 
   0  27   4       36.47     -226.25    261.95 o 
 -11   1   5      274.88      413.84    439.55 o 
 -10   1   5      372.76      306.35    340.30 o 
  -9   1   5     5571.36     5749.19    507.79 o 
  -8   1   5       37.71     -112.57    281.74 o 
  -7   1   5      474.57      398.64    245.58 o 
  -6   1   5      141.43      147.60    201.97 o 
  -5   1   5     3054.11     2785.89    331.04 o 
  -4   1   5      678.05      686.18     74.59 o 
  -3   1   5     7086.51     7081.03    150.67 o 
  -2   1   5     2498.18     2479.68    147.51 o 
  -1   1   5     1039.25      705.99    106.32 o 
   0   1   5       67.49      108.16    105.80 o 
   1   1   5      198.48       87.90    145.51 o 
   2   1   5     2245.86     1985.09    190.60 o 
   3   1   5      258.85      139.38    138.33 o 
   4   1   5      179.21      320.66    184.74 o 
   5   1   5      578.17      635.86    230.42 o 
   6   1   5        1.71       67.50    203.94 o 
 -11   2   5      459.85      217.67    428.71 o 
 -10   2   5      400.88      556.57    345.27 o 
  -9   2   5     1943.94     1593.20    368.45 o 
  -8   2   5     1293.14     1485.09    357.04 o 
  -7   2   5      136.11      305.20    294.12 o 
  -6   2   5     5972.20     6041.56    394.16 o 
  -5   2   5     1736.47     1611.83    201.04 o 
  -4   2   5        7.93       60.26     63.83 o 
  -3   2   5     4563.02     4933.05    159.36 o 
  -2   2   5      558.38      493.74    113.68 o 
  -1   2   5      333.17      319.19    144.68 o 
   0   2   5      563.89      576.55    129.63 o 
   1   2   5       60.19      -88.09    121.76 o 
   2   2   5      207.15      155.07    140.94 o 
   3   2   5       85.22      -44.00    129.99 o 
   4   2   5      181.39       -7.07    162.90 o 
   5   2   5        3.24      -52.60    148.03 o 
   6   2   5       84.49      141.66    285.93 o 
 -11   3   5      178.56       71.65    502.87 o 
 -10   3   5       99.63      377.73    383.59 o 
  -9   3   5     1090.83     1028.48    387.28 o 
  -8   3   5      558.41      555.18    279.08 o 
  -7   3   5     2935.92     2897.01    322.34 o 
  -6   3   5      114.63      280.12    228.03 o 
  -5   3   5      115.29      103.80    140.63 o 
  -4   3   5      451.94      483.54     73.63 o 
  -3   3   5     1981.25     2075.67    100.85 o 
  -2   3   5     1707.74     1861.32    139.07 o 
  -1   3   5       14.78       38.91     92.86 o 
   0   3   5      683.74      604.86    139.53 o 
   1   3   5      536.78      555.59    139.90 o 
   2   3   5      177.82      155.56    138.73 o 
   3   3   5      572.88      387.63    165.03 o 
   4   3   5      493.13      424.13    200.28 o 
   5   3   5        0.51      -25.74    165.91 o 
   6   3   5        0.21      -96.18    173.23 o 
 -11   4   5        0.32      296.27    442.06 o 
 -10   4   5      704.37      685.33    323.81 o 
  -9   4   5     1833.34     1553.74    324.81 o 
  -8   4   5      532.72      342.07    286.73 o 
  -7   4   5       77.87       97.42    243.21 o 
  -6   4   5    18383.88    18698.81    535.23 o 
  -5   4   5     2544.18     2551.54    213.91 o 
  -4   4   5      804.90      866.28     81.18 o 
  -3   4   5      868.64      966.84    104.39 o 
  -2   4   5     1089.21     1079.47    119.57 o 
  -1   4   5      952.73     1139.16    148.61 o 
   0   4   5       41.93       21.61    117.92 o 
   1   4   5      985.66     1248.92    210.84 o 
   2   4   5       20.05      112.72    139.74 o 
   3   4   5       44.21       50.49    159.12 o 
   4   4   5       42.21       62.60    151.01 o 
   5   4   5        1.10      -87.54    179.99 o 
   6   4   5      387.51       16.46    200.55 o 
 -11   5   5       21.10      167.31    391.02 o 
 -10   5   5     2893.06     2373.97    305.34 o 
  -9   5   5      828.59      926.67    381.99 o 
  -8   5   5      268.11      625.20    324.99 o 
  -7   5   5     8430.28     8410.41    461.03 o 
  -6   5   5     2461.46     2509.95    274.51 o 
  -5   5   5     1266.54     1423.85    207.56 o 
  -4   5   5     6497.81     6801.94    240.38 o 
  -3   5   5     2299.85     2504.78    190.47 o 
  -2   5   5       50.36       61.61    111.24 o 
  -1   5   5       32.85       23.97    128.14 o 
   0   5   5      387.32      530.00    129.92 o 
   1   5   5       64.03      -17.86    143.03 o 
   2   5   5       11.32       26.19    176.41 o 
   3   5   5      107.01        9.37    159.49 o 
   4   5   5      246.77      246.11    217.38 o 
   5   5   5       36.61      152.58    215.12 o 
   6   5   5        3.83     -155.62    176.08 o 
 -10   6   5      210.23      -44.97    280.79 o 
  -9   6   5     1136.12     1219.76    271.26 o 
  -8   6   5      408.25      309.67    322.94 o 
  -7   6   5      123.25      -39.07    224.63 o 
  -6   6   5     4495.69     4489.84    319.99 o 
  -5   6   5      202.94      181.89    174.26 o 
  -4   6   5     2224.65     2405.72    117.02 o 
  -3   6   5       56.52       21.62     76.32 o 
  -2   6   5     1660.68     1852.68    309.44 o 
  -1   6   5     3855.17     4107.54    203.89 o 
   0   6   5     1435.07     1459.57    193.23 o 
   1   6   5     1996.89     2345.69    227.22 o 
   2   6   5      289.57      302.45    205.53 o 
   3   6   5       61.07      -42.25    168.08 o 
   4   6   5      540.73      900.40    279.17 o 
   5   6   5        0.13      -79.33    195.75 o 
   6   6   5       95.66      121.08    194.96 o 
 -10   7   5     1060.71      816.52    308.03 o 
  -9   7   5      498.12      459.54    260.86 o 
  -8   7   5        2.35       70.37    183.40 o 
  -7   7   5     3852.21     4412.67    748.44 o 
  -6   7   5      925.19      917.46    259.75 o 
  -5   7   5     1412.51     1431.93    155.75 o 
  -4   7   5     1227.01     1300.19    105.63 o 
  -3   7   5      147.05      171.61     85.49 o 
  -2   7   5     1892.03     1895.22    164.73 o 
  -1   7   5      292.26      224.60    110.35 o 
   0   7   5        3.44      107.38    135.75 o 
   1   7   5       47.96       53.53    156.04 o 
   2   7   5       61.48      -33.82    148.80 o 
   3   7   5      703.30      907.83    247.52 o 
   4   7   5      220.22       88.65    234.53 o 
   5   7   5       23.68       -9.16    202.35 o 
   6   7   5        8.28       15.40    288.96 o 
 -10   8   5        1.42     -276.93    278.88 o 
  -9   8   5      293.43      382.35    218.33 o 
  -8   8   5     3215.28     2899.89    288.67 o 
  -7   8   5      264.84      252.45    196.86 o 
  -6   8   5     1153.91     1063.44    229.81 o 
  -5   8   5     1038.56     1170.97    139.76 o 
  -4   8   5     5103.58     5219.21    160.55 o 
  -3   8   5       54.91      119.94     84.71 o 
  -2   8   5     3167.33     3233.65    199.14 o 
  -1   8   5     2167.41     2477.13    274.51 o 
   0   8   5     1527.25     1891.76    261.03 o 
   1   8   5     4868.14     4967.61    401.18 o 
   2   8   5      126.12      196.08    163.07 o 
   3   8   5      200.70      284.83    203.34 o 
   4   8   5      418.48      548.37    220.05 o 
   5   8   5       44.67       75.92    316.87 o 
   6   8   5        0.36      -47.52    219.29 o 
 -10   9   5        0.00      -93.76    274.46 o 
  -9   9   5       12.93      122.86    266.74 o 
  -8   9   5      509.31      411.62    189.10 o 
  -7   9   5       29.62      150.82    227.80 o 
  -6   9   5       60.90      122.68    146.26 o 
  -5   9   5      276.10      374.67    155.94 o 
  -4   9   5      822.82      789.94    103.03 o 
  -3   9   5     3391.81     3359.59    139.33 o 
  -2   9   5      174.22      243.59    135.46 o 
  -1   9   5      757.03      867.44    122.02 o 
   0   9   5       29.72      -29.75    117.12 o 
   1   9   5      280.58      326.94    152.58 o 
   2   9   5      241.02      467.56    175.39 o 
   3   9   5       17.12      172.13    205.58 o 
   4   9   5      169.85      327.04    202.47 o 
   5   9   5       25.15      191.14    251.91 o 
   6   9   5        6.82     -154.10    237.60 o 
 -10  10   5      190.80      506.94    289.10 o 
  -9  10   5      689.80      772.84    277.19 o 
  -8  10   5     2732.29     2503.25    293.10 o 
  -7  10   5      413.20      512.53    209.88 o 
  -6  10   5     1222.49     1264.01    176.06 o 
  -5  10   5      450.43      357.90    116.23 o 
  -4  10   5     6167.36     6029.63    215.54 o 
  -3  10   5       32.78       57.41     86.60 o 
  -2  10   5       10.05      -72.41     98.50 o 
  -1  10   5     4057.35     4585.12    203.67 o 
   0  10   5        9.28       53.62    110.58 o 
   1  10   5     1242.73     1199.11    224.84 o 
   2  10   5      308.91      413.58    207.26 o 
   3  10   5       53.67        2.89    192.93 o 
   4  10   5      448.88      470.60    244.77 o 
   5  10   5       51.51      -36.23    295.27 o 
   6  10   5       22.68       37.23    323.33 o 
 -10  11   5       71.70      -56.08    259.37 o 
  -9  11   5       18.19      -41.67    254.13 o 
  -8  11   5      512.34      594.65    238.21 o 
  -7  11   5     1799.24     1815.00    229.60 o 
  -6  11   5      584.50      636.07    187.50 o 
  -5  11   5     1157.41     1135.53    143.19 o 
  -4  11   5     1117.69      900.44    174.07 o 
  -3  11   5     1344.00     1325.95    110.73 o 
  -2  11   5        0.47       -2.35     96.75 o 
  -1  11   5      399.20      347.01    143.16 o 
   0  11   5      163.65      311.86    130.42 o 
   1  11   5      121.43      154.82    208.01 o 
   2  11   5       22.33      133.60    236.53 o 
   3  11   5       48.78      181.03    202.07 o 
   4  11   5      261.48      365.19    220.07 o 
   5  11   5      207.28       98.40    225.85 o 
 -10  12   5       45.81      175.75    350.79 o 
  -9  12   5     2609.41     2209.97    444.91 o 
  -8  12   5       90.69      300.25    295.63 o 
  -7  12   5      677.16      777.93    288.67 o 
  -6  12   5      635.96      562.90    187.43 o 
  -5  12   5        5.91       -0.37    124.85 o 
  -4  12   5     5514.84     5590.35    198.18 o 
  -3  12   5     1899.22     1905.86    127.21 o 
  -2  12   5     1213.09     1237.02    134.39 o 
  -1  12   5     2579.04     2679.89    185.08 o 
   0  12   5     1835.87     1610.31    152.54 o 
   1  12   5       53.21      137.25    213.18 o 
   2  12   5       15.93     -142.16    233.43 o 
   3  12   5      542.22      581.01    245.84 o 
   4  12   5       94.74     -146.15    288.20 o 
   5  12   5        4.13      309.67    279.42 o 
 -10  13   5        0.26       24.27    355.25 o 
  -9  13   5        5.31     -102.44    318.86 o 
  -8  13   5      358.55      477.20    259.20 o 
  -7  13   5     1100.64     1360.06    438.86 o 
  -6  13   5        3.57      -83.68    273.73 o 
  -5  13   5      861.71      968.43    190.55 o 
  -4  13   5      961.12      737.19    161.57 o 
  -3  13   5      521.44      525.23    119.39 o 
  -2  13   5     1257.82     1040.93    114.45 o 
  -1  13   5      597.38      792.55    134.31 o 
   0  13   5        6.22       34.04    121.02 o 
   1  13   5      220.36      563.39    198.36 o 
   2  13   5      293.06      551.44    199.50 o 
   3  13   5      109.51      225.92    282.37 o 
   4  13   5        5.94      137.31    222.60 o 
   5  13   5       22.81      -20.04    289.18 o 
  -9  14   5     1765.53     1614.05    432.40 o 
  -8  14   5        8.03      -21.90    283.92 o 
  -7  14   5      813.20      742.92    278.30 o 
  -6  14   5      873.39      879.81    231.13 o 
  -5  14   5      275.16      266.22    150.45 o 
  -4  14   5     4869.31     4472.28    372.77 o 
  -3  14   5     1152.53     1069.09    137.00 o 
  -2  14   5      116.79       83.37    113.55 o 
  -1  14   5      236.67      299.82    134.55 o 
   0  14   5     1354.59     1529.36    159.04 o 
   1  14   5       12.63      176.56    192.31 o 
   2  14   5        3.24      142.08    192.93 o 
   3  14   5      262.69      440.09    226.47 o 
   4  14   5       44.54      125.52    269.79 o 
   5  14   5      106.11      114.89    264.20 o 
  -9  15   5      412.43      478.28    397.66 o 
  -8  15   5      328.86      164.07    295.32 o 
  -7  15   5      186.42      117.62    321.68 o 
  -6  15   5      467.45      351.44    284.42 o 
  -5  15   5       99.40      123.89    136.95 o 
  -4  15   5       21.85      201.99    146.33 o 
  -3  15   5      116.78       99.09    121.72 o 
  -2  15   5      172.77      120.88    112.28 o 
  -1  15   5     3479.07     3901.07    231.15 o 
   0  15   5      466.11      617.78    175.69 o 
   1  15   5      466.91      432.30    201.80 o 
   2  15   5      976.36     1479.69    303.61 o 
   3  15   5       23.33      -86.06    235.84 o 
   4  15   5        1.28     -129.49    247.29 o 
   5  15   5       12.68     -219.07    294.56 o 
  -9  16   5      241.14      315.07    337.37 o 
  -8  16   5       34.44       95.50    354.44 o 
  -7  16   5     1026.62      737.59    307.01 o 
  -6  16   5      396.12      457.02    262.94 o 
  -5  16   5        5.49     -115.41    187.47 o 
  -4  16   5       71.58      -84.02    180.49 o 
  -3  16   5        2.62      112.20    134.12 o 
  -2  16   5      287.01      348.83    119.90 o 
  -1  16   5      114.93      103.90    156.50 o 
   0  16   5        1.31      -27.38    141.93 o 
   1  16   5       15.23       32.28    197.40 o 
   2  16   5      206.88      251.04    205.30 o 
   3  16   5       85.93      -13.33    221.69 o 
   4  16   5       14.10     -161.82    329.39 o 
  -9  17   5      548.78      557.76    417.26 o 
  -8  17   5      189.18      247.32    279.73 o 
  -7  17   5      337.70      447.52    292.17 o 
  -6  17   5       39.77       95.05    291.85 o 
  -5  17   5      225.22      285.24    181.19 o 
  -4  17   5       78.09     -143.39    178.76 o 
  -3  17   5        0.56        0.73    105.66 o 
  -2  17   5      536.85      554.78    134.03 o 
  -1  17   5     2035.82     2136.33    205.60 o 
   0  17   5       27.04      224.82    303.39 o 
   1  17   5      608.81      300.67    223.41 o 
   2  17   5     2100.27     2875.06    310.83 o 
   3  17   5       71.82     -108.95    344.93 o 
   4  17   5        0.46      -92.79    282.10 o 
  -8  18   5       26.22       27.83    279.85 o 
  -7  18   5      251.86      443.73    349.76 o 
  -6  18   5        0.84       54.59    229.40 o 
  -5  18   5      430.18      422.97    206.23 o 
  -4  18   5      471.75      346.24    189.20 o 
  -3  18   5       13.70      -51.06    131.32 o 
  -2  18   5     3087.70     3356.71    200.20 o 
  -1  18   5      260.65      441.61    179.15 o 
   0  18   5      151.44      195.89    207.93 o 
   1  18   5        3.79      144.27    205.16 o 
   2  18   5      544.56      796.17    273.82 o 
   3  18   5      214.22      259.15    323.89 o 
   4  18   5        0.22      211.43    308.43 o 
  -8  19   5      145.02      134.82    326.85 o 
  -7  19   5      820.17      692.67    332.20 o 
  -6  19   5      240.87      338.93    254.33 o 
  -5  19   5       16.18      -42.52    194.11 o 
  -4  19   5      262.87      290.50    164.86 o 
  -3  19   5      309.76      294.26    144.97 o 
  -2  19   5      437.70      395.76    152.57 o 
  -1  19   5      430.90      586.12    171.01 o 
   0  19   5       29.45      -63.93    213.29 o 
   1  19   5        0.13       60.37    240.04 o 
   2  19   5      172.66      153.01    311.15 o 
   3  19   5        2.67       74.59    285.17 o 
   4  19   5       39.27      184.97    309.82 o 
  -8  20   5       67.46      -14.80    331.55 o 
  -7  20   5       40.44      367.59    322.83 o 
  -6  20   5       59.39       78.94    243.66 o 
  -5  20   5      646.97      684.57    213.29 o 
  -4  20   5      752.69      888.01    211.40 o 
  -3  20   5        9.43       -8.42    153.84 o 
  -2  20   5     1610.56     1468.11    173.52 o 
  -1  20   5      941.57      882.48    145.30 o 
   0  20   5       81.34      -37.18    268.63 o 
   1  20   5        8.91     -244.49    240.76 o 
   2  20   5      243.04      137.24    355.52 o 
   3  20   5       39.85      -30.06    344.59 o 
  -7  21   5      310.98      317.97    451.10 o 
  -6  21   5      233.57      259.93    543.52 o 
  -5  21   5      364.16      245.27    324.85 o 
  -4  21   5       62.22      268.41    227.46 o 
  -3  21   5      236.60      404.18    188.71 o 
  -2  21   5      162.17      227.15    164.44 o 
  -1  21   5       95.12      127.16    171.07 o 
   0  21   5      140.88       83.00    277.51 o 
   1  21   5       35.28     -119.28    212.01 o 
   2  21   5       98.46      141.37    249.43 o 
   3  21   5       19.76      -73.43    345.88 o 
  -7  22   5       76.81     -240.13    443.40 o 
  -6  22   5       56.14     -280.01    542.15 o 
  -5  22   5       13.11     -157.24    301.44 o 
  -4  22   5      680.00      668.62    317.46 o 
  -3  22   5      132.73      207.51    208.96 o 
  -2  22   5        6.55       41.06    200.63 o 
  -1  22   5      175.07       26.48    197.85 o 
   0  22   5      141.82      170.57    294.75 o 
   1  22   5      113.38      -17.75    256.37 o 
   2  22   5        9.23      278.51    259.33 o 
  -6  23   5      160.09       12.86    269.00 o 
  -5  23   5      598.12      678.89    310.52 o 
  -4  23   5        1.37      245.53    320.50 o 
  -3  23   5      580.51      271.41    220.90 o 
  -2  23   5       17.91      -48.81    240.09 o 
  -1  23   5      179.11      273.76    221.67 o 
   0  23   5      322.52      516.24    268.96 o 
   1  23   5       32.98      181.05    276.96 o 
   2  23   5        2.75     -173.16    284.13 o 
  -5  24   5       18.84      -40.76    292.61 o 
  -4  24   5       35.93       29.33    236.66 o 
  -3  24   5        4.11      -46.19    200.67 o 
  -2  24   5      441.15      833.91    259.23 o 
  -1  24   5       83.97      282.64    251.10 o 
   0  24   5      381.27      161.96    383.44 o 
   1  24   5      256.68      223.43    252.63 o 
  -5  25   5      274.92      205.26    330.71 o 
  -4  25   5      177.02      135.84    254.30 o 
  -3  25   5       26.24      292.49    351.74 o 
  -2  25   5       13.38      -47.39    194.63 o 
  -1  25   5        1.67      -90.30    258.21 o 
   0  25   5        8.89      183.40    278.68 o 
  -3  26   5        6.07       76.99    364.77 o 
  -2  26   5      460.71      532.33    259.96 o 
  -1  26   5       11.34     -276.13    339.70 o 
 -10   0   6     2346.44     1782.95    541.60 o 
  -9   0   6     1413.08     1177.81    454.68 o 
  -8   0   6      186.39       72.07    381.24 o 
  -7   0   6     1877.58     1882.80    391.14 o 
  -6   0   6      385.92      386.46    260.21 o 
  -5   0   6     1051.99     1197.34    284.69 o 
  -4   0   6     2135.40     2269.81    344.38 o 
  -3   0   6     1241.23     1212.14    148.52 o 
  -2   0   6      595.29      450.28    152.93 o 
  -1   0   6        2.04      -53.64    215.65 o 
   0   0   6    10994.21    12064.75    517.94 o 
   1   0   6     1939.82     1961.19    310.82 o 
   2   0   6      378.98      179.07    225.28 o 
   3   0   6      468.80      357.86    311.64 o 
   4   0   6       68.49       93.52    326.77 o 
   5   0   6       40.25      153.48    259.66 o 
 -10   1   6       74.66      191.44    438.79 o 
  -9   1   6       13.35      -57.13    311.35 o 
  -8   1   6       71.49      135.42    295.43 o 
  -7   1   6      638.16      823.77    265.25 o 
  -6   1   6      675.28      262.45    198.84 o 
  -5   1   6       75.68      129.70    224.64 o 
  -4   1   6      905.31      819.75    113.79 o 
  -3   1   6      234.13      287.37     86.94 o 
  -2   1   6        0.74      -16.71    107.04 o 
  -1   1   6      130.07       70.55    114.75 o 
   0   1   6      241.25      287.04    130.13 o 
   1   1   6      124.16      157.70    150.90 o 
   2   1   6        4.14      -59.70    151.92 o 
   3   1   6      204.89        0.69    153.39 o 
   4   1   6       22.62     -120.82    157.75 o 
   5   1   6       55.37       84.73    204.32 o 
 -10   2   6     1054.48      922.20    339.35 o 
  -9   2   6      425.70      487.61    347.43 o 
  -8   2   6      526.51      554.28    275.63 o 
  -7   2   6     2736.17     2691.44    297.11 o 
  -6   2   6      165.19        7.85    170.63 o 
  -5   2   6     2973.14     3050.41    252.21 o 
  -4   2   6      794.76      829.72    126.23 o 
  -3   2   6     1286.87     1224.35    108.91 o 
  -2   2   6       56.48     -107.92    123.84 o 
  -1   2   6       12.06     -153.38    102.25 o 
   0   2   6     5006.77     5046.77    271.21 o 
   1   2   6      657.75      651.11    178.10 o 
   2   2   6        2.01       33.60    143.02 o 
   3   2   6      170.41       88.76    248.79 o 
   4   2   6        1.51      144.24    162.76 o 
   5   2   6       24.56      -70.49    193.01 o 
 -10   3   6      172.28     -237.25    436.94 o 
  -9   3   6       67.13       81.17    333.95 o 
  -8   3   6      209.02      321.13    291.99 o 
  -7   3   6      604.01      578.70    266.67 o 
  -6   3   6      970.58     1021.42    228.89 o 
  -5   3   6       24.19       24.22    160.44 o 
  -4   3   6     3862.75     3838.34    173.55 o 
  -3   3   6     4653.90     4634.34    154.01 o 
  -2   3   6      519.72      469.46    144.46 o 
  -1   3   6      763.97      662.81    165.50 o 
   0   3   6      131.77       45.66    167.10 o 
   1   3   6        8.16       10.52    128.65 o 
   2   3   6      505.43      456.65    174.11 o 
   3   3   6      104.00      -16.71    149.13 o 
   4   3   6      176.32      151.71    193.80 o 
   5   3   6      145.34      228.74    175.20 o 
 -10   4   6      548.26      484.22    335.90 o 
  -9   4   6       15.87      140.46    380.51 o 
  -8   4   6     1188.23      927.41    272.42 o 
  -7   4   6      927.31      614.50    234.29 o 
  -6   4   6       34.16        2.36    196.28 o 
  -5   4   6     3419.35     3857.82    271.73 o 
  -4   4   6       28.56       57.57    101.34 o 
  -3   4   6      148.60       71.91     86.22 o 
  -2   4   6     2269.47     2386.86    329.25 o 
  -1   4   6       30.22       92.77    114.39 o 
   0   4   6       12.18     -101.50    189.52 o 
   1   4   6       30.84      153.81    141.14 o 
   2   4   6       75.59      153.38    152.27 o 
   3   4   6       27.02      -63.40    202.72 o 
   4   4   6       19.51      -95.08    191.67 o 
   5   4   6       75.97       77.99    169.68 o 
 -10   5   6       46.64      147.06    245.17 o 
  -9   5   6      103.41      328.36    317.76 o 
  -8   5   6      329.12      546.84    251.72 o 
  -7   5   6       21.30      -34.71    218.61 o 
  -6   5   6       38.51      347.49    186.58 o 
  -5   5   6       27.05       72.85    161.10 o 
  -4   5   6      302.46      364.62    109.85 o 
  -3   5   6     2062.65     2051.21    124.26 o 
  -2   5   6     1389.72     1937.96    188.97 o 
  -1   5   6       96.69       71.34    206.30 o 
   0   5   6       16.93       35.70    158.66 o 
   1   5   6       11.24      -57.66    171.54 o 
   2   5   6        0.43       57.11    233.63 o 
   3   5   6       34.07      -13.08    180.37 o 
   4   5   6      215.10      -30.28    326.91 o 
   5   5   6       39.26      100.46    189.18 o 
 -10   6   6      352.68      132.23    264.61 o 
  -9   6   6       25.40      182.71    324.76 o 
  -8   6   6      442.52      502.10    287.01 o 
  -7   6   6      241.42      240.57    223.63 o 
  -6   6   6       75.72      128.04    176.86 o 
  -5   6   6     3460.06     3467.80    259.41 o 
  -4   6   6      361.43      437.14    114.52 o 
  -3   6   6        9.01       67.67     91.60 o 
  -2   6   6     2744.38     3164.78    289.09 o 
  -1   6   6       51.00      183.93    151.35 o 
   0   6   6       28.76       -9.41    157.39 o 
   1   6   6      346.05      528.85    198.92 o 
   2   6   6      324.60      221.47    193.63 o 
   3   6   6       36.03      151.41    194.79 o 
   4   6   6        1.06      -11.04    196.16 o 
   5   6   6        6.88     -101.54    179.53 o 
 -10   7   6     1449.09     1108.35    292.05 o 
  -9   7   6     1891.71     1969.02    305.20 o 
  -8   7   6      573.55      441.56    333.95 o 
  -7   7   6      566.75      726.75    267.92 o 
  -6   7   6        2.11       67.15    194.84 o 
  -5   7   6      140.31      326.95    194.06 o 
  -4   7   6        2.13       21.36    128.19 o 
  -3   7   6      138.62      105.16    101.24 o 
  -2   7   6     1962.60     2260.13    194.73 o 
  -1   7   6      556.89      655.25    142.95 o 
   0   7   6       84.03      234.59    161.76 o 
   1   7   6      662.35      879.43    183.62 o 
   2   7   6      663.54      824.55    266.40 o 
   3   7   6      812.43     1290.07    248.46 o 
   4   7   6       12.12       -2.29    294.41 o 
   5   7   6        0.37      108.14    174.85 o 
 -10   8   6       82.43      142.05    337.86 o 
  -9   8   6       98.85      162.25    219.80 o 
  -8   8   6        9.00       -7.56    207.17 o 
  -7   8   6      191.10      202.89    248.48 o 
  -6   8   6      625.71      742.45    219.02 o 
  -5   8   6      171.82       67.65    206.66 o 
  -4   8   6     1349.70     1389.04    149.95 o 
  -3   8   6      518.89      637.88    112.96 o 
  -2   8   6      663.77      727.76    139.65 o 
  -1   8   6       29.58      -26.56    149.50 o 
   0   8   6       25.05       30.77    163.14 o 
   1   8   6      220.58      289.49    190.03 o 
   2   8   6        1.11       94.19    204.08 o 
   3   8   6       43.01      189.41    216.71 o 
   4   8   6       67.16      150.83    324.99 o 
   5   8   6        2.06      -43.14    268.07 o 
 -10   9   6      995.10      729.28    351.67 o 
  -9   9   6      455.26      623.62    252.64 o 
  -8   9   6      613.10      561.20    275.96 o 
  -7   9   6       19.76       29.99    196.71 o 
  -6   9   6      177.76      348.90    239.65 o 
  -5   9   6       60.39      108.00    204.22 o 
  -4   9   6      441.62      400.28    145.15 o 
  -3   9   6       21.67       57.62    106.01 o 
  -2   9   6     1367.39     1452.89    173.88 o 
  -1   9   6     1411.46     1931.13    231.32 o 
   0   9   6      987.01     1327.45    239.66 o 
   1   9   6      576.12      566.47    241.46 o 
   2   9   6      100.44      212.11    210.09 o 
   3   9   6      340.52      494.12    225.69 o 
   4   9   6       72.72      104.03    330.77 o 
   5   9   6        4.71       14.22    336.93 o 
 -10  10   6       21.37     -140.13    295.04 o 
  -9  10   6      137.76      -36.82    265.08 o 
  -8  10   6      390.33      338.64    205.87 o 
  -7  10   6       54.50       63.87    183.40 o 
  -6  10   6     1971.40     1842.39    212.19 o 
  -5  10   6     3651.71     3819.30    281.38 o 
  -4  10   6        2.79       53.70    112.35 o 
  -3  10   6     1209.24     1325.22    164.52 o 
  -2  10   6      475.80      700.66    160.84 o 
  -1  10   6        2.38      -18.25    152.22 o 
   0  10   6        0.44        0.15    208.45 o 
   1  10   6       49.84       32.20    202.42 o 
   2  10   6       25.80      161.86    261.56 o 
   3  10   6       60.72       41.77    208.84 o 
   4  10   6       56.25      -86.12    235.72 o 
 -10  11   6        6.09     -187.79    354.38 o 
  -9  11   6      246.76      187.32    291.48 o 
  -8  11   6      753.30      449.28    276.23 o 
  -7  11   6     2166.51     1949.74    232.06 o 
  -6  11   6      187.31      230.17    185.71 o 
  -5  11   6      528.74      385.94    192.58 o 
  -4  11   6      318.68      391.25    131.68 o 
  -3  11   6       26.04      -18.22     98.72 o 
  -2  11   6      124.65       98.41    119.81 o 
  -1  11   6      308.85      310.06    148.87 o 
   0  11   6      126.81      230.40    166.10 o 
   1  11   6      831.08      765.33    202.23 o 
   2  11   6      314.13      328.81    233.80 o 
   3  11   6      134.32      177.50    213.44 o 
   4  11   6        3.22      -26.94    225.82 o 
  -9  12   6        7.44      -33.13    323.91 o 
  -8  12   6      454.48      195.63    308.03 o 
  -7  12   6       42.74      -21.82    265.19 o 
  -6  12   6      160.94      138.20    234.46 o 
  -5  12   6     1223.99     1245.24    228.05 o 
  -4  12   6      646.44      773.37    153.79 o 
  -3  12   6       66.76      -35.43    119.68 o 
  -2  12   6      695.90      841.73    168.33 o 
  -1  12   6        8.03       89.47    132.23 o 
   0  12   6        2.64      -63.16    162.34 o 
   1  12   6       64.74      145.24    189.72 o 
   2  12   6       60.34       40.40    232.63 o 
   3  12   6       42.76       -7.99    254.62 o 
   4  12   6        0.16      -57.40    330.64 o 
  -9  13   6      575.87      401.23    346.07 o 
  -8  13   6      572.49      392.73    319.15 o 
  -7  13   6     1908.55     1607.37    288.82 o 
  -6  13   6     1271.23     1201.04    244.38 o 
  -5  13   6     1116.41     1103.31    259.85 o 
  -4  13   6     1375.61     1416.35    171.47 o 
  -3  13   6       72.17       17.04    121.65 o 
  -2  13   6      219.13      254.88    137.37 o 
  -1  13   6        1.41       16.10    141.47 o 
   0  13   6        3.36       83.98    202.78 o 
   1  13   6      186.65       80.88    265.43 o 
   2  13   6        1.36      -47.82    207.46 o 
   3  13   6       15.08       82.39    269.34 o 
   4  13   6       16.23     -106.07    250.07 o 
  -9  14   6      223.38      310.67    345.41 o 
  -8  14   6      126.35      187.18    308.95 o 
  -7  14   6      321.71      307.65    328.15 o 
  -6  14   6       19.13       16.97    230.74 o 
  -5  14   6     1081.56      989.49    258.15 o 
  -4  14   6      506.29      298.14    164.30 o 
  -3  14   6     1122.97     1196.67    148.49 o 
  -2  14   6      462.31      415.49    151.64 o 
  -1  14   6      424.92      574.61    176.97 o 
   0  14   6      552.85      640.27    191.68 o 
   1  14   6       72.75     -114.10    224.93 o 
   2  14   6       81.56       60.70    302.19 o 
   3  14   6        2.00      135.53    284.51 o 
   4  14   6       22.86      195.80    313.63 o 
  -9  15   6      582.15      336.23    410.62 o 
  -8  15   6        3.70       10.64    367.57 o 
  -7  15   6       54.27      -88.04    274.17 o 
  -6  15   6       84.56      157.75    260.62 o 
  -5  15   6       13.14      154.42    175.37 o 
  -4  15   6      423.10      350.07    185.21 o 
  -3  15   6        2.53       76.07    119.99 o 
  -2  15   6        0.35       36.56    116.73 o 
  -1  15   6       91.96       88.63    142.49 o 
   0  15   6        3.69      130.36    245.16 o 
   1  15   6        5.33       62.63    226.75 o 
   2  15   6       66.95      -29.50    226.39 o 
   3  15   6        1.29     -123.27    272.77 o 
  -8  16   6      371.49      238.25    291.54 o 
  -7  16   6      873.28      969.37    313.30 o 
  -6  16   6      446.55      523.60    253.64 o 
  -5  16   6      713.80      536.95    179.56 o 
  -4  16   6      230.68      389.56    190.06 o 
  -3  16   6      928.33     1003.19    146.20 o 
  -2  16   6      246.70      154.78    134.97 o 
  -1  16   6      146.61       56.61    178.99 o 
   0  16   6      444.40      519.20    202.16 o 
   1  16   6       17.60      -72.40    231.51 o 
   2  16   6       79.42      -85.32    317.64 o 
   3  16   6       44.78      285.34    267.41 o 
  -8  17   6       29.79     -124.88    320.63 o 
  -7  17   6      472.68      485.90    349.43 o 
  -6  17   6       88.64      117.81    235.47 o 
  -5  17   6      764.11      599.85    189.91 o 
  -4  17   6      647.29      628.23    186.09 o 
  -3  17   6        7.45       77.87    124.07 o 
  -2  17   6       27.67      105.05    141.09 o 
  -1  17   6      170.73      268.95    192.19 o 
   0  17   6        7.20        1.58    259.74 o 
   1  17   6       26.69      -26.20    248.89 o 
   2  17   6        8.02      172.87    276.45 o 
   3  17   6      119.38       46.47    303.83 o 
  -8  18   6      106.60      186.62    337.05 o 
  -7  18   6      419.84      405.48    323.98 o 
  -6  18   6      278.82     -240.40    353.73 o 
  -5  18   6       51.67        4.13    157.04 o 
  -4  18   6        8.94       42.82    175.79 o 
  -3  18   6      210.73      212.81    152.87 o 
  -2  18   6      169.32      132.39    130.04 o 
  -1  18   6       30.83       13.71    213.60 o 
   0  18   6      180.52      310.86    206.78 o 
   1  18   6       10.67       -1.93    255.94 o 
   2  18   6      131.36       70.21    240.55 o 
  -7  19   6     1050.24     1280.86    364.77 o 
  -6  19   6      193.64      196.13    321.85 o 
  -5  19   6      324.45      372.34    196.12 o 
  -4  19   6      556.61      818.12    209.42 o 
  -3  19   6       32.36     -170.16    162.50 o 
  -2  19   6      233.67       97.57    147.10 o 
  -1  19   6       22.60     -102.18    213.85 o 
   0  19   6        2.64       16.08    206.46 o 
   1  19   6       40.48      -12.29    232.17 o 
   2  19   6        1.23      125.85    289.03 o 
  -7  20   6      261.87      386.22    313.75 o 
  -6  20   6      194.32      345.22    300.75 o 
  -5  20   6      914.26      994.77    200.33 o 
  -4  20   6       13.47      -63.06    165.60 o 
  -3  20   6        0.53       64.93    196.19 o 
  -2  20   6      591.36      570.00    166.39 o 
  -1  20   6       70.29       51.16    196.78 o 
   0  20   6      101.63       50.73    216.98 o 
   1  20   6        7.17       61.08    234.63 o 
   2  20   6       82.58      241.97    303.64 o 
  -6  21   6       21.85      -38.15    244.63 o 
  -5  21   6      160.76      144.20    211.97 o 
  -4  21   6      299.42      366.35    212.18 o 
  -3  21   6       25.99      114.71    205.45 o 
  -2  21   6       32.12      -88.67    152.29 o 
  -1  21   6      101.52       61.10    176.68 o 
   0  21   6        9.17       45.58    251.08 o 
   1  21   6       20.08      -24.18    233.77 o 
  -6  22   6       59.94     -314.67    434.05 o 
  -5  22   6      480.18      462.04    263.23 o 
  -4  22   6      161.37      397.53    306.69 o 
  -3  22   6        1.57      -95.19    215.21 o 
  -2  22   6      109.68      180.09    200.60 o 
  -1  22   6        7.28     -124.52    232.71 o 
   0  22   6       46.38      127.78    266.68 o 
  -5  23   6        0.25     -146.21    303.36 o 
  -4  23   6       13.11      153.22    313.26 o 
  -3  23   6      128.01      103.74    249.46 o 
  -2  23   6      131.30      217.99    204.92 o 
  -1  23   6       44.71       32.64    253.04 o 
   0  23   6        1.85       68.74    329.22 o 
  -3  24   6       21.67      370.65    326.54 o 
  -2  24   6        3.18       19.41    253.99 o 
 -10   1   7      255.52      336.21    335.75 o 
  -9   1   7     2250.51     2328.92    392.38 o 
  -8   1   7      247.86      225.13    362.82 o 
  -7   1   7      148.43      348.57    295.60 o 
  -6   1   7       95.87      181.47    202.78 o 
  -5   1   7      303.37      343.07    213.01 o 
  -4   1   7      407.28      520.03    185.12 o 
  -3   1   7      876.39      777.98    121.05 o 
  -2   1   7      315.53      409.21    128.75 o 
  -1   1   7       61.54       41.11    181.67 o 
   0   1   7        2.29       54.07    174.37 o 
   1   1   7       55.86      -65.75    178.89 o 
   2   1   7      246.06      281.63    193.13 o 
   3   1   7       27.38        5.86    196.77 o 
   4   1   7        7.37       56.42    181.86 o 
 -10   2   7      254.22      765.85    457.63 o 
  -9   2   7      389.56      556.90    413.49 o 
  -8   2   7      422.89      306.29    363.49 o 
  -7   2   7      127.35      294.77    296.09 o 
  -6   2   7     1663.02     1679.98    241.90 o 
  -5   2   7      618.01      722.85    214.56 o 
  -4   2   7      193.97      243.57    203.47 o 
  -3   2   7      381.70      471.04    109.98 o 
  -2   2   7       53.35      311.47    172.52 o 
  -1   2   7      117.78       50.79    186.23 o 
   0   2   7      758.30      581.03    205.72 o 
   1   2   7        0.61     -153.34    167.73 o 
   2   2   7       25.57      -83.94    183.21 o 
   3   2   7       19.60     -147.57    221.78 o 
   4   2   7        7.54       11.36    185.06 o 
 -10   3   7       34.52      223.19    388.63 o 
  -9   3   7      150.92      163.42    350.08 o 
  -8   3   7      359.54      500.61    279.22 o 
  -7   3   7      573.30      557.72    235.74 o 
  -6   3   7      268.87      518.75    267.56 o 
  -5   3   7        8.55       34.66    191.03 o 
  -4   3   7      130.23      206.54    169.13 o 
  -3   3   7      959.66     1179.58    129.87 o 
  -2   3   7      417.04      386.61    170.07 o 
  -1   3   7      350.21      345.12    155.40 o 
   0   3   7       86.06      -37.51    192.63 o 
   1   3   7       36.47      -59.93    178.19 o 
   2   3   7       12.17      -41.79    164.08 o 
   3   3   7       80.81       10.58    204.65 o 
   4   3   7       48.32       76.99    214.17 o 
 -10   4   7      427.74      233.43    372.32 o 
  -9   4   7      623.09      719.71    361.00 o 
  -8   4   7      195.32      217.57    295.85 o 
  -7   4   7        5.60      -80.77    216.77 o 
  -6   4   7     3549.72     3405.27    331.56 o 
  -5   4   7      900.07     1025.28    234.63 o 
  -4   4   7      194.43      245.32    193.02 o 
  -3   4   7      407.81      282.88    114.97 o 
  -2   4   7       14.64       37.18    115.83 o 
  -1   4   7      449.08      220.30    158.22 o 
   0   4   7      151.15       68.90    146.51 o 
   1   4   7       39.79     -202.41    164.20 o 
   2   4   7        9.99       18.48    164.52 o 
   3   4   7        0.57       65.21    208.91 o 
   4   4   7        4.87      108.11    196.89 o 
 -10   5   7      804.75      821.21    383.26 o 
  -9   5   7      512.74      672.23    400.25 o 
  -8   5   7      148.62      185.45    290.99 o 
  -7   5   7     2742.99     2568.10    318.43 o 
  -6   5   7      984.31     1024.87    232.97 o 
  -5   5   7      262.94      236.90    187.41 o 
  -4   5   7     1062.11      998.10    232.98 o 
  -3   5   7      372.37      306.35    112.43 o 
  -2   5   7       46.66       59.07    141.18 o 
  -1   5   7       87.92      -12.78    148.75 o 
   0   5   7      173.28      108.18    141.49 o 
   1   5   7       14.24     -291.88    195.16 o 
   2   5   7        0.22       64.00    222.17 o 
   3   5   7       32.55       92.28    184.41 o 
   4   5   7       17.55       29.86    190.79 o 
 -10   6   7       70.87      376.17    323.56 o 
  -9   6   7      376.67      712.64    400.17 o 
  -8   6   7       68.82      249.76    256.39 o 
  -7   6   7        0.48      -17.13    239.11 o 
  -6   6   7     1207.40     1188.19    274.28 o 
  -5   6   7       22.50       55.68    173.99 o 
  -4   6   7      515.18      653.28    202.21 o 
  -3   6   7       36.32      -67.03    106.96 o 
  -2   6   7      426.86      365.06    151.56 o 
  -1   6   7       72.30      193.09    213.72 o 
   0   6   7       78.42      130.65    234.35 o 
   1   6   7      132.86      264.04    189.97 o 
   2   6   7        0.04     -183.40    186.27 o 
   3   6   7       22.40       95.58    189.90 o 
 -10   7   7      332.25      105.17    283.10 o 
  -9   7   7      353.89      535.48    394.41 o 
  -8   7   7      127.79      178.00    257.12 o 
  -7   7   7      882.61     1103.82    277.87 o 
  -6   7   7      585.49      735.72    268.07 o 
  -5   7   7      226.07       50.02    174.83 o 
  -4   7   7      283.92      372.17    198.68 o 
  -3   7   7       24.64      -39.60    125.96 o 
  -2   7   7      158.07      258.01    154.08 o 
  -1   7   7        8.49      -80.59    174.11 o 
   0   7   7        6.97      -87.15    194.86 o 
   1   7   7       13.05       68.59    212.60 o 
   2   7   7       19.04     -122.13    390.59 o 
   3   7   7       26.91      125.00    174.07 o 
  -9   8   7      143.23      110.81    284.32 o 
  -8   8   7     1084.02     1376.58    328.27 o 
  -7   8   7       19.73      127.92    292.03 o 
  -6   8   7      519.22      479.48    264.89 o 
  -5   8   7      393.08      625.86    248.80 o 
  -4   8   7      817.18      900.76    213.11 o 
  -3   8   7      101.63       96.64    123.29 o 
  -2   8   7      377.82      451.06    175.81 o 
  -1   8   7      399.51      706.93    239.29 o 
   0   8   7      249.35      381.83    210.21 o 
   1   8   7      784.94      788.52    211.12 o 
   2   8   7        3.74      152.15    247.32 o 
   3   8   7       34.83     -236.83    406.82 o 
  -9   9   7        1.27     -244.13    265.73 o 
  -8   9   7       69.83      125.95    258.21 o 
  -7   9   7       10.03      -16.31    252.58 o 
  -6   9   7        0.27       64.15    198.60 o 
  -5   9   7       44.95       25.51    198.60 o 
  -4   9   7       66.63       20.00    157.91 o 
  -3   9   7      512.07      527.25    131.21 o 
  -2   9   7       91.14      212.01    168.51 o 
  -1   9   7      181.19      252.50    187.83 o 
   0   9   7        4.84      -55.14    194.78 o 
   1   9   7        9.84       79.30    212.22 o 
   2   9   7        0.87      -94.87    276.03 o 
   3   9   7       11.94      -32.03    318.84 o 
  -9  10   7      495.63      784.53    662.62 o 
  -8  10   7      857.42      829.11    267.39 o 
  -7  10   7       93.84      227.90    210.27 o 
  -6  10   7      219.96      174.23    229.92 o 
  -5  10   7       74.59       82.19    196.54 o 
  -4  10   7      757.29      988.21    154.84 o 
  -3  10   7       12.04       90.90    146.81 o 
  -2  10   7       12.42        6.24    191.48 o 
  -1  10   7      772.73      866.62    214.72 o 
   0  10   7       33.57      316.60    248.12 o 
   1  10   7      176.03       74.51    227.14 o 
   2  10   7       23.35      -14.70    254.08 o 
   3  10   7        9.97      188.34    239.05 o 
  -9  11   7       24.46       92.49    351.04 o 
  -8  11   7      111.03       46.54    368.94 o 
  -7  11   7      510.14      675.70    307.04 o 
  -6  11   7      326.25      454.23    310.62 o 
  -5  11   7      137.08       -6.61    268.10 o 
  -4  11   7      331.51      409.06    168.75 o 
  -3  11   7      455.61      652.86    182.09 o 
  -2  11   7      161.85      291.01    161.06 o 
  -1  11   7        1.75      188.77    229.80 o 
   0  11   7       10.02       65.39    253.71 o 
   1  11   7        2.65       54.33    199.98 o 
   2  11   7        0.38       12.04    227.25 o 
   3  11   7        0.35      -29.68    264.77 o 
  -9  12   7     1043.65      686.17    340.95 o 
  -8  12   7       13.76      124.39    292.71 o 
  -7  12   7       53.12      211.32    291.47 o 
  -6  12   7      189.30      239.79    227.54 o 
  -5  12   7        8.61      -29.01    209.38 o 
  -4  12   7     1170.70     1311.87    181.77 o 
  -3  12   7       68.06      128.49    145.47 o 
  -2  12   7       63.10       20.28    155.54 o 
  -1  12   7       79.51      152.45    203.61 o 
   0  12   7      247.15      233.79    230.61 o 
   1  12   7      101.90      181.54    210.06 o 
   2  12   7       12.61       -5.86    247.16 o 
   3  12   7       46.41       62.27    343.57 o 
  -8  13   7      204.00       33.34    332.66 o 
  -7  13   7      296.80      165.88    291.75 o 
  -6  13   7        2.48       81.59    305.18 o 
  -5  13   7      218.29      167.47    219.12 o 
  -4  13   7      215.46      149.86    149.48 o 
  -3  13   7       82.70      114.70    164.45 o 
  -2  13   7       13.01     -106.29    177.45 o 
  -1  13   7       41.96      -60.17    168.52 o 
   0  13   7       22.84       21.78    225.01 o 
   1  13   7       11.61      -63.70    308.63 o 
   2  13   7       25.50     -237.63    258.90 o 
  -8  14   7       22.01       17.61    335.57 o 
  -7  14   7      368.92      508.15    310.83 o 
  -6  14   7      168.15       71.63    223.03 o 
  -5  14   7       76.88      -18.56    293.59 o 
  -4  14   7      830.43      990.63    194.58 o 
  -3  14   7      114.73      -17.20    161.07 o 
  -2  14   7      242.33      177.97    155.83 o 
  -1  14   7      172.18        3.94    211.83 o 
   0  14   7       48.28       13.27    238.71 o 
   1  14   7        0.63      145.18    234.48 o 
   2  14   7        1.87       91.66    243.37 o 
  -8  15   7       72.99      497.85    415.28 o 
  -7  15   7       19.51       75.97    285.28 o 
  -6  15   7       95.71      181.13    248.88 o 
  -5  15   7       36.17       98.87    224.07 o 
  -4  15   7       37.35        3.03    190.56 o 
  -3  15   7        0.91      -25.23    164.34 o 
  -2  15   7       91.81        2.08    192.81 o 
  -1  15   7      505.77      694.18    363.91 o 
   0  15   7      120.85      211.21    246.95 o 
   1  15   7       27.00      -87.89    307.77 o 
   2  15   7      205.77      329.89    305.59 o 
  -8  16   7        4.64      259.32    304.44 o 
  -7  16   7      399.78      488.45    317.47 o 
  -6  16   7       64.19      158.13    275.42 o 
  -5  16   7       26.80      -46.86    220.27 o 
  -4  16   7       58.13       -4.77    171.91 o 
  -3  16   7        3.32      -34.63    169.53 o 
  -2  16   7      107.83      -34.68    165.24 o 
  -1  16   7        9.29      -80.33    203.87 o 
   0  16   7        7.93      -15.96    246.72 o 
   1  16   7        0.16      153.86    270.21 o 
  -7  17   7      126.95       26.29    311.30 o 
  -6  17   7       34.00      -48.03    300.66 o 
  -5  17   7       43.24      248.54    273.82 o 
  -4  17   7        1.28       14.17    162.56 o 
  -3  17   7        0.74      -11.59    171.90 o 
  -2  17   7       98.41      125.15    173.22 o 
  -1  17   7      277.58      387.08    245.01 o 
   0  17   7       17.39      122.79    302.15 o 
   1  17   7       39.52      -73.76    282.33 o 
  -7  18   7       55.65      -53.44    317.50 o 
  -6  18   7        7.33       67.06    248.66 o 
  -5  18   7       81.70       45.68    266.13 o 
  -4  18   7       79.48       70.80    206.35 o 
  -3  18   7        9.10       50.10    170.28 o 
  -2  18   7      619.90      626.92    172.08 o 
  -1  18   7      181.57      479.02    248.49 o 
   0  18   7       12.68      106.22    237.45 o 
   1  18   7        4.02      139.11    290.07 o 
  -6  19   7       98.99      152.19    247.07 o 
  -5  19   7       17.88       60.89    267.16 o 
  -4  19   7       24.79      -26.10    193.40 o 
  -3  19   7       91.54      213.73    171.23 o 
  -2  19   7       13.59       21.52    155.14 o 
  -1  19   7       92.62      171.03    290.06 o 
   0  19   7       15.31      128.16    235.92 o 
  -5  20   7      134.46      167.07    308.70 o 
  -4  20   7      320.73      310.66    205.95 o 
  -3  20   7       22.78      141.74    179.94 o 
  -2  20   7      101.48      148.27    169.16 o 
  -1  20   7      107.98      335.93    306.86 o 
  -4  21   7        1.10     -302.89    208.64 o 
  -3  21   7       54.88      259.42    224.32 o 
  -2  21   7        0.18       63.72    228.79 o 
  -9   0   8      137.74      476.13    613.94 o 
  -8   0   8       58.52      606.24    537.47 o 
  -7   0   8      335.10      657.95    341.08 o 
  -6   0   8       51.83      204.92    300.37 o 
  -5   0   8      323.36      336.95    279.46 o 
  -4   0   8       47.69       65.46    262.41 o 
  -3   0   8       75.36       39.06    248.66 o 
  -2   0   8       39.12      -53.09    277.81 o 
  -1   0   8        2.98      152.11    290.19 o 
   0   0   8     1536.21     1490.28    360.33 o 
   1   0   8      329.47      679.40    364.18 o 
   2   0   8       49.21      260.76    366.11 o 
  -9   1   8       11.36      199.83    317.32 o 
  -8   1   8       37.49     -147.80    261.82 o 
  -7   1   8       75.55       10.16    288.30 o 
  -6   1   8       83.81       -9.53    238.71 o 
  -5   1   8        6.80      -53.22    250.41 o 
  -4   1   8      264.31       -5.33    212.27 o 
  -3   1   8      282.43      206.69    174.56 o 
  -2   1   8        2.62      -96.18    186.69 o 
  -1   1   8        0.77      -90.70    168.31 o 
   0   1   8       60.43      205.75    191.95 o 
   1   1   8       25.19      190.42    211.82 o 
   2   1   8        3.44       11.49    211.08 o 
  -9   2   8      162.21      135.37    310.42 o 
  -8   2   8       49.10       50.08    305.42 o 
  -7   2   8      599.08      441.86    230.60 o 
  -6   2   8       64.76      -59.07    238.63 o 
  -5   2   8      327.68      480.55    265.02 o 
  -4   2   8      185.94       61.94    252.16 o 
  -3   2   8       73.83      213.24    202.33 o 
  -2   2   8        0.30     -117.15    160.37 o 
  -1   2   8       15.58      -16.94    178.63 o 
   0   2   8      363.43      346.96    240.05 o 
   1   2   8       88.88      253.54    210.97 o 
   2   2   8        0.34       69.44    219.15 o 
  -9   3   8       49.22      126.29    416.24 o 
  -8   3   8       22.43      -33.94    351.89 o 
  -7   3   8      214.74      157.83    246.58 o 
  -6   3   8      239.84      280.91    249.71 o 
  -5   3   8       20.69      108.79    258.44 o 
  -4   3   8      530.27      608.16    230.20 o 
  -3   3   8      522.21      405.69    148.69 o 
  -2   3   8       88.76       -1.01    232.01 o 
  -1   3   8       25.66        1.45    177.99 o 
   0   3   8       21.89     -163.25    186.89 o 
   1   3   8        3.27     -106.95    199.80 o 
   2   3   8        5.78      -52.56    219.23 o 
  -9   4   8        0.41     -165.76    353.90 o 
  -8   4   8      257.70      360.88    275.75 o 
  -7   4   8       80.37      -11.78    244.75 o 
  -6   4   8       41.74     -123.91    238.45 o 
  -5   4   8      578.69      586.40    237.86 o 
  -4   4   8        0.42     -135.59    252.82 o 
  -3   4   8       19.46      -42.89    151.28 o 
  -2   4   8      205.13      147.86    197.40 o 
  -1   4   8       23.00      -91.89    202.13 o 
   0   4   8        0.77     -129.91    211.43 o 
   1   4   8        0.70     -135.99    169.80 o 
   2   4   8        1.89        5.10    394.30 o 
  -9   5   8       73.02      224.45    310.02 o 
  -8   5   8       28.35       86.32    278.70 o 
  -7   5   8       13.31      -37.42    244.69 o 
  -6   5   8        7.62       28.09    214.47 o 
  -5   5   8        3.28      -19.04    253.91 o 
  -4   5   8       20.66        2.43    215.68 o 
  -3   5   8       86.22       58.03    145.72 o 
  -2   5   8      306.88      419.68    249.76 o 
  -1   5   8        7.82      -88.51    173.05 o 
   0   5   8        0.57      -63.51    226.24 o 
   1   5   8       21.63       70.79    263.78 o 
   2   5   8        0.14       43.69    233.83 o 
  -9   6   8       34.46       45.66    309.48 o 
  -8   6   8      105.59      153.99    276.29 o 
  -7   6   8       69.12      317.10    250.04 o 
  -6   6   8       34.31      213.20    218.81 o 
  -5   6   8      579.73      622.29    275.68 o 
  -4   6   8      257.21      264.90    198.57 o 
  -3   6   8        0.34      -60.91    173.86 o 
  -2   6   8      342.75      250.05    265.85 o 
  -1   6   8       24.81      -72.49    212.76 o 
   0   6   8        0.44       35.02    179.23 o 
   1   6   8       25.33     -208.86    234.24 o 
   2   6   8        7.62       -8.73    220.46 o 
  -9   7   8      740.63     1081.01    395.37 o 
  -8   7   8      203.32      235.29    285.52 o 
  -7   7   8      149.46      -30.72    243.58 o 
  -6   7   8       72.42      233.86    213.43 o 
  -5   7   8        2.13      -52.65    263.50 o 
  -4   7   8       66.17      -49.56    181.64 o 
  -3   7   8       73.37       20.47    150.45 o 
  -2   7   8      222.57      131.27    174.79 o 
  -1   7   8       83.99      212.81    233.66 o 
   0   7   8       26.19       34.68    184.12 o 
   1   7   8       60.20       29.72    314.26 o 
   2   7   8       27.08     -183.60    215.72 o 
  -9   8   8       64.32      144.38    357.94 o 
  -8   8   8       11.59      -24.36    265.83 o 
  -7   8   8      109.89      234.51    264.72 o 
  -6   8   8       72.17      135.73    279.12 o 
  -5   8   8        0.03       29.97    235.53 o 
  -4   8   8       87.24      109.75    252.66 o 
  -3   8   8       87.02      129.42    154.99 o 
  -2   8   8       29.41     -248.19    291.43 o 
  -1   8   8        2.20     -115.71    306.28 o 
   0   8   8        5.60     -127.15    167.06 o 
   1   8   8       28.27      -25.05    232.32 o 
  -8   9   8      178.62      519.73    355.65 o 
  -7   9   8        0.60       99.69    254.51 o 
  -6   9   8       50.01       63.89    272.95 o 
  -5   9   8        2.92      -34.10    234.75 o 
  -4   9   8       29.03      -28.38    190.80 o 
  -3   9   8        0.09        0.78    189.21 o 
  -2   9   8       80.75      203.83    200.21 o 
  -1   9   8      175.64      598.31    269.13 o 
   0   9   8      111.27      196.46    226.38 o 
   1   9   8       15.84      220.87    426.35 o 
  -8  10   8       49.54      207.81    397.85 o 
  -7  10   8       19.34      109.47    424.42 o 
  -6  10   8      234.31       19.80    321.82 o 
  -5  10   8      499.71      318.52    396.91 o 
  -4  10   8       10.16      196.12    384.54 o 
  -3  10   8      297.46      279.90    205.49 o 
  -2  10   8       92.88      183.86    232.77 o 
  -1  10   8        9.03      133.08    232.70 o 
   0  10   8       14.12       65.23    216.57 o 
   1  10   8       20.55      -93.01    224.12 o 
  -8  11   8       85.16      232.78    369.37 o 
  -7  11   8      652.93      336.46    308.27 o 
  -6  11   8       81.75      157.56    289.58 o 
  -5  11   8       97.10      252.78    295.97 o 
  -4  11   8      123.28      -42.91    272.04 o 
  -3  11   8        0.01     -173.01    171.32 o 
  -2  11   8       89.73       82.72    217.44 o 
  -1  11   8       13.76       47.55    236.75 o 
   0  11   8        4.19       -4.09    240.56 o 
   1  11   8      100.21      280.19    306.10 o 
  -8  12   8      131.43      166.86    340.11 o 
  -7  12   8        4.43      180.06    280.89 o 
  -6  12   8       44.48      -80.29    268.08 o 
  -5  12   8      388.92      340.18    265.64 o 
  -4  12   8      157.88      287.90    295.53 o 
  -3  12   8        9.25       41.66    202.19 o 
  -2  12   8      102.27       89.64    267.63 o 
  -1  12   8       11.33      -37.51    268.84 o 
   0  12   8        3.53      162.20    311.84 o 
   1  12   8        5.42      248.71    352.78 o 
  -7  13   8      460.46      626.84    326.18 o 
  -6  13   8      182.13      384.49    295.21 o 
  -5  13   8      115.33       88.72    221.20 o 
  -4  13   8      504.46      613.40    224.13 o 
  -3  13   8       42.90      -36.60    153.41 o 
  -2  13   8       54.36       34.48    161.32 o 
  -1  13   8        0.34      -10.09    231.41 o 
   0  13   8        3.69      -27.23    256.18 o 
  -7  14   8      103.45      324.80    304.16 o 
  -6  14   8        1.47      -71.93    272.57 o 
  -5  14   8      212.39      291.91    254.26 o 
  -4  14   8       92.26      -99.76    209.59 o 
  -3  14   8      127.04       64.43    173.82 o 
  -2  14   8       17.05     -116.90    258.83 o 
  -1  14   8       85.06      -41.99    234.81 o 
   0  14   8       89.76      280.58    262.41 o 
  -6  15   8       17.24       78.93    297.81 o 
  -5  15   8        6.12      -46.61    265.62 o 
  -4  15   8        2.66      162.91    292.45 o 
  -3  15   8        0.17      -32.74    187.52 o 
  -2  15   8        3.81      234.63    398.84 o 
  -1  15   8       10.34      230.26    294.40 o 
  -6  16   8       21.63      -63.58    277.30 o 
  -5  16   8       34.97      -47.54    255.44 o 
  -4  16   8       23.79       39.16    251.11 o 
  -3  16   8       75.60      -26.20    218.95 o 
  -2  16   8        3.05     -226.11    260.80 o 
  -1  16   8        1.40     -202.73    299.06 o 
  -5  17   8       47.53     -191.72    232.16 o 
  -4  17   8       44.02      107.61    244.11 o 
  -3  17   8        0.20     -158.26    218.38 o 
  -2  17   8       15.34     -160.36    312.33 o 
  -4  18   8        2.16      -61.52    219.90 o 
  -8   1   9      146.68      244.33    321.09 o 
  -7   1   9       20.40       96.29    328.88 o 
  -6   1   9       11.72      365.56    289.80 o 
  -5   1   9       28.71       84.38    217.92 o 
  -4   1   9      102.14      -68.73    245.14 o 
  -3   1   9       28.51     -286.22    268.39 o 
  -2   1   9       16.95      -49.46    228.62 o 
  -1   1   9        1.39      -63.15    238.87 o 
   0   1   9        0.28      -79.65    212.33 o 
  -8   2   9       60.18       19.99    314.09 o 
  -7   2   9       52.75        4.45    268.69 o 
  -6   2   9      129.13      122.06    329.85 o 
  -5   2   9      117.99       61.80    220.77 o 
  -4   2   9       48.83     -139.33    210.92 o 
  -3   2   9        7.05     -110.50    222.93 o 
  -2   2   9       14.44     -118.28    322.10 o 
  -1   2   9        4.17      -28.76    243.21 o 
   0   2   9       57.67      185.97    226.11 o 
  -8   3   9      111.78       34.27    272.36 o 
  -7   3   9      117.25       69.54    277.10 o 
  -6   3   9       45.73       66.85    246.49 o 
  -5   3   9       10.16     -302.49    238.51 o 
  -4   3   9       71.29     -112.41    251.22 o 
  -3   3   9      299.50       -6.46    233.80 o 
  -2   3   9       76.97      193.92    334.75 o 
  -1   3   9       69.33       95.49    188.10 o 
   0   3   9        3.15     -336.82    251.76 o 
  -8   4   9       21.82      442.59    328.99 o 
  -7   4   9        2.80       91.95    273.73 o 
  -6   4   9      439.34      633.32    261.89 o 
  -5   4   9      153.54      182.49    255.32 o 
  -4   4   9       57.96     -170.68    213.79 o 
  -3   4   9       42.17     -111.46    272.66 o 
  -2   4   9       20.88     -222.52    332.00 o 
  -1   4   9       14.77      -66.51    202.71 o 
   0   4   9        1.54     -122.67    256.50 o 
  -7   5   9      469.25      524.48    255.47 o 
  -6   5   9      310.60      249.25    283.10 o 
  -5   5   9        1.50      115.38    220.85 o 
  -4   5   9       28.10     -116.68    244.10 o 
  -3   5   9        9.33      -99.89    230.85 o 
  -2   5   9       14.61     -185.67    339.98 o 
  -1   5   9       10.21       72.35    217.29 o 
   0   5   9       38.41       55.54    227.14 o 
  -7   6   9        0.01     -121.85    242.22 o 
  -6   6   9      193.93      -86.38    273.47 o 
  -5   6   9       18.84       84.55    248.35 o 
  -4   6   9      104.70      -61.29    244.87 o 
  -3   6   9       26.01     -141.04    232.19 o 
  -2   6   9       63.82      195.29    344.10 o 
  -1   6   9        8.97     -136.30    432.12 o 
  -7   7   9       82.07      265.98    255.77 o 
  -6   7   9      153.78      -14.91    270.47 o 
  -5   7   9       26.47       35.68    248.73 o 
  -4   7   9       83.50      -72.33    243.26 o 
  -3   7   9       25.94     -158.54    229.19 o 
  -2   7   9        0.52      234.08    361.71 o 
  -1   7   9        0.90      -21.93    236.13 o 
  -7   8   9        0.39      169.98    251.84 o 
  -6   8   9       63.57      139.94    320.38 o 
  -5   8   9       25.90      -15.88    293.71 o 
  -4   8   9       28.41      -98.33    250.42 o 
  -3   8   9       29.69     -276.90    279.31 o 
  -2   8   9       12.18      189.79    290.47 o 
  -1   8   9       36.95      -22.63    251.20 o 
  -7   9   9       12.15      282.76    485.48 o 
  -6   9   9        7.13       35.48    461.83 o 
  -5   9   9        2.22        1.93    308.62 o 
  -4   9   9        1.93      -78.39    303.94 o 
  -3   9   9       30.96      -32.46    309.99 o 
  -2   9   9       23.03       -9.90    382.06 o 
  -1   9   9        6.07      -21.51    219.41 o 
  -6  10   9       44.14      -14.03    364.73 o 
  -5  10   9        6.57     -130.38    320.45 o 
  -4  10   9       52.46      -54.46    427.45 o 
  -3  10   9        3.52       99.02    417.27 o 
  -2  10   9        0.45       92.70    382.06 o 
  -6  11   9       27.17      -45.38    276.09 o 
  -5  11   9       16.10     -125.98    415.34 o 
  -4  11   9       98.74       13.39    230.45 o 
  -3  11   9      115.80       14.30    311.92 o 
  -2  11   9       73.90      193.37    302.84 o 
  -5  12   9        0.47       44.19    243.66 o 
  -4  12   9      132.04      124.70    330.61 o 
  -3  12   9        0.27     -443.12    400.76 o 
                                                 
